# Supplementary material for: Genetic polymorphisms associated with anti-malarial antibody levels in a low and unstable malaria transmission area in southern Sri Lanka
Source: Malar J. 2012 Aug 20;11:281. doi: 10.1186/1475-2875-11-281 (PMC3459805; doi:10.1186/1475-2875-11-281)
Supplement: Additional file 1 — Optical Density (OD) values for each sample tested for the six antibodies and the total IgE levels and the Corresponding antibody titres and levels OD was measured at 492 nm in an ELISA reader. (XLS 303 kb) [file 1475-2875-11-281-S1.xls]

## Sheet: Sheet1
Additional File 1
Optical Density (OD) values for each sample tested for the six antibodies and the total IgE levels and the Corresponding antibody titres and levels
OD was measured at 492 nm in an ELISA reader
ama1 titreN	ama1 nOD	msp1 titreN	msp1 nOD	msp2 titreN	msp2 nOD	nanp titreN	nanp nOD	IgE ng/ml	IgE nOD	Pv ama1 titreN	Pv ama1 nOD	Pv msp1 titreN	Pv msp1 nOD
301.998	0.0664159	2255.15	0.174211	5976.34	0.373506	2239.2	0.051509	10711.7	0.53479	15796.9	0.902963	2814.45	0.187623
0	0.0497326	785.469	0.0643292	0	0.0337688	2306.16	0.0530083	1491.5	0.0967274	1578.28	0.151974	1092.98	0.0772978
447.451	0.096855	1069.37	0.0865742	3291.95	0.224577	3075.08	0.0700634	5849.17	0.332369	3154.48	0.282323	1446.2	0.101017
0	0.0364353	0	0.0327739	0	0.0452271	0	0.0386395	7217.18	0.39476	1122.51	0.110512	939.176	0.066784
0	0.0536124	882.819	0.072015	1809.16	0.129995	2032.02	0.0468547	9489.42	0.488678	1478.58	0.14306	2266.77	0.153923
1177.47	0.236212	1772.98	0.139562	0	0.0290065	0	0.0367966	5490.94	0.315221	5377.72	0.43775	1675.03	0.116073
0	0.0348481	0	0.0302119	0	0.0419079	1905.97	0.0440122	4514.32	0.26663	1067.65	0.105396	651.319	0.0467937
274.049	0.060455	658.816	0.0542378	765.899	0.057176	2624.2	0.060099	27821.7	0.973306	3855.25	0.33455	832.711	0.0594383
0	0.0555523	591.519	0.0488327	0	0.0455157	19609.1	0.375962	2235.43	0.141558	1572.29	0.151441	827.449	0.0590738
295.533	0.0650403	1534.59	0.121941	661.632	0.0495853	1958.56	0.0451992	2802.26	0.174324	3024.57	0.272279	895.192	0.063756
0	0.046417	0	0.033305	0	0.0303342	0	0.0416695	8333.55	0.442318	1825.66	0.173725	903.327	0.0643167
0	0.046805	579.887	0.0478955	0	0.0354428	0	0.0389519	1657.76	0.106933	1706.06	0.163273	578.783	0.0416909
0	0.0524837	665.449	0.0547689	1009.28	0.0746665	0	0.0338291	28494.4	0.985247	1230.05	0.120462	1001.72	0.0710736
287.588	0.0633473	946.154	0.0769826	2480.99	0.174068	1925.34	0.0444495	1705.88	0.109867	3378.43	0.299366	1364.42	0.0955779
0	0.0435248	973.34	0.0791072	720.603	0.0538857	1911.5	0.0441372	6738.82	0.373481	1310.16	0.127807	893.972	0.0636719
0	0.0396097	0	0.0341486	0	0.0345192	2872.39	0.0655966	6124.26	0.345301	3204	0.286121	652.918	0.0469058
0	0.0445477	662.717	0.0545502	710.691	0.0531642	2998.43	0.0683767	6670.19	0.370382	628.318	0.0634011	1737.01	0.12011
0	0.0499442	1030.71	0.0835749	1498.2	0.108868	2444.58	0.0561007	2632.89	0.164656	2355.59	0.21864	1110.72	0.0785034
1635.17	0.313633	1414.17	0.112912	11653.5	0.618575	2248.96	0.0517276	1665.88	0.107429	5148.86	0.423061	1318.68	0.0925219
0	0.047193	0	0.0348984	1080.79	0.0797462	2088.93	0.0481354	12403.6	0.594165	10877.6	0.723494	1550.15	0.107886
0	0.0421492	0	0.036523	0	0.0288045	1878.31	0.0433875	2135.33	0.13565	924.353	0.0919002	1678.89	0.116325
316.62	0.0695198	1301.05	0.104351	642.295	0.048171	3274.44	0.0744365	20798.6	0.829517	2095.66	0.196889	1087.2	0.0769053
265.648	0.0586562	0	0.0381477	0	0.0362509	0	0.0397953	1452.05	0.0942896	4672.91	0.391611	691.336	0.0495973
0	0.0537535	834.047	0.0681721	0	0.0404071	0	0.0421693	3018.35	0.186513	909.474	0.0904878	1268.08	0.0891294
0	0.0457469	679.508	0.0558937	0	0.0337399	0	0.0412946	4460.33	0.263862	1227.66	0.120242	1421.7	0.0993909
0	0.0493798	0	0.0375228	989.839	0.0732811	0	0.0406074	3073.75	0.189612	1257.71	0.123004	1129.31	0.0797651
0	0.0445124	690.845	0.0567997	0	0.032874	2253.14	0.0518213	8132.72	0.433972	1275.16	0.124605	789.462	0.0564384
0	0.0448298	0	0.03318	1002.39	0.0741758	0	0.0411072	990.937	0.0653251	1069	0.105522	2522.61	0.16982
0	0.0404915	0	0.0328676	0	0.0281695	0	0.0378899	2490.26	0.156433	2775.55	0.252694	3426.79	0.223875
0	0.046276	633.487	0.052207	1376.51	0.100469	0	0.0421693	20951.3	0.83307	6419.7	0.501308	1607.75	0.111671
0	0.0437012	0	0.0319303	906.329	0.0673066	0	0.0372027	1191.82	0.0780513	12401.8	0.785075	1183.57	0.0834379
438.555	0.0950209	1331.08	0.106632	1303.84	0.0954184	1940.56	0.0447931	8760.13	0.459755	2544.02	0.234082	3545.64	0.230744
1663.38	0.318183	1690.9	0.133532	1265.38	0.0927342	1950.25	0.0450118	1189.86	0.0779273	21552	1.05792	6588.98	0.390162
0	0.0501911	920.222	0.0749519	1214.67	0.0891842	2026.47	0.0467298	1060.43	0.0697462	1220.16	0.119552	751.175	0.0537748
0	0.0377756	0	0.0324614	949.028	0.070366	0	0.0356721	758.182	0.0503676	998.749	0.0989308	505.832	0.0365321
267.953	0.05915	2702.23	0.205204	2223.35	0.157414	2260.11	0.0519775	15419.3	0.688867	1242.33	0.121592	969.802	0.0688868
296.858	0.0653225	1538.36	0.122222	1565.57	0.113486	2471.19	0.0566942	745.426	0.0495413	6485.31	0.505137	1724.51	0.119297
325.449	0.0713891	2613.59	0.199143	2399.22	0.168815	2645.29	0.0605675	22866.7	0.875876	3173.28	0.283767	2440.46	0.164745
0	0.0390101	721.39	0.0592366	940.155	0.0697311	2556.75	0.0585996	12168.1	0.58619	1686.44	0.161547	2061.55	0.14097
0	0.0522368	692.409	0.0569247	0	0.0338265	2164	0.0498222	7754.86	0.418023	3691.38	0.322624	1123.52	0.0793726
167.845	0.0670492	351.292	0.0503621	0	0.0403942	2130.6	0.0594608	23895.3	0.976864	2107.47	0.390654	558.217	0.0756213
127.725	0.0514344	407.339	0.0581635	7091.72	0.613759	1635.84	0.0459703	10865.8	0.605457	1451.97	0.286556	504.513	0.0685955
165.515	0.0661492	0	0.0422748	369.664	0.0451165	2038.66	0.056968	2667.42	0.192632	566.066	0.122419	2642.24	0.313666
219.779	0.0868939	807.033	0.112038	581.252	0.0700359	3859.54	0.105175	3825.52	0.265176	1262.37	0.253888	523.236	0.0710508
0	0.0468444	0	0.0384762	0	0.0308405	1835.34	0.0514325	6399.23	0.407253	337.869	0.0749169	277.633	0.0383395
280.346	0.109529	3226.7	0.383536	3736.84	0.378332	1903.88	0.0533021	2878.26	0.206287	28048	1.52725	7308.42	0.679421
148.456	0.0595343	364.456	0.0522001	0	0.0392681	6042.54	0.159906	3404.26	0.239472	2971.2	0.509938	1015.63	0.133452
168.545	0.0673192	6349.41	0.636572	0	0.0337466	0	0.037942	11507.7	0.629956	890.625	0.186078	652.122	0.0877841
157.029	0.0628642	516.007	0.0731129	1079.39	0.126268	2346.51	0.0652896	7266.49	0.450026	1751.15	0.335691	711.347	0.0953765
294.152	0.114614	586.976	0.0827523	422.82	0.0514372	2150.92	0.0600107	5165.85	0.342189	3538.93	0.57916	1169.01	0.152074
0	0.0440544	767.249	0.10681	1057.87	0.123907	2076.49	0.0579945	2430.98	0.177069	1101.35	0.225148	679.466	0.091297
141.065	0.0566543	312.528	0.0449297	0	0.0381056	1778.99	0.0498929	1005.01	0.0772133	851.183	0.178573	910.703	0.120495
249.702	0.0981438	585.767	0.082589	476.939	0.0578305	7148.59	0.186448	3040.09	0.216629	2701.39	0.474621	1986.16	0.245335
151.465	0.0607042	386.158	0.0552227	519.313	0.0628071	45600.3	0.792127	9872.02	0.565746	580.004	0.125244	614.358	0.0829114
142.218	0.0571043	433.61	0.0617988	666.983	0.0799528	1627.83	0.0457504	22277.4	0.941872	5268.39	0.755305	8262.1	0.735475
199.75	0.079289	411.465	0.0587354	408.428	0.0497299	0	0.0390051	3017.98	0.215223	14723.8	1.25814	1665.69	0.209904
441.348	0.167173	1201.86	0.1624	1020.93	0.119838	1741.47	0.0488664	5477.15	0.359107	2222.63	0.40765	2015.84	0.248545
309.142	0.120103	1629.73	0.214029	742.131	0.088562	1593.14	0.0447973	5036.57	0.33506	2579.17	0.458066	6738.13	0.643461
143.95	0.0577793	1296.56	0.174082	985.119	0.115879	0	0.0381986	16995.8	0.808882	313.116	0.0696193	2439.79	0.293155
128.642	0.0517944	584.256	0.0823847	0	0.0370885	1870.27	0.0523857	916.277	0.0706366	1558.03	0.304303	983.659	0.129523
0	0.0442794	0	0.0413762	0	0.0383236	1868.92	0.052349	7968.64	0.48301	454.573	0.0995066	253.412	0.0350532
127.266	0.0512544	411.76	0.0587762	0	0.0348	1609.14	0.0452372	17634.1	0.826705	2500.09	0.447162	304.175	0.0419279
221.208	0.0874339	439.231	0.0625748	0	0.041266	12985	0.314717	13032	0.684829	2208.44	0.405575	1536.8	0.195248
163.071	0.0652042	1243.76	0.167588	843.064	0.100005	2941.12	0.081163	7161.18	0.444956	2402.41	0.433476	2368.27	0.285789
0	0.0469344	2903.52	0.351881	444.917	0.0540526	11747.3	0.289056	5791.14	0.375825	13078	1.20203	1452.91	0.185578
337.891	0.130543	989.143	0.135606	589.692	0.0710167	1883.71	0.0527523	33385.3	1.14309	6785.24	0.877371	2408.91	0.289982
144.411	0.0579593	592.72	0.0835284	2041.85	0.226127	1893.12	0.0530089	27617.7	1.04921	2742.06	0.480051	658.287	0.0885774
199.396	0.079154	1142.55	0.155007	0	0.0373791	1836.68	0.0514692	11284.1	0.621522	1699.93	0.32748	1100.49	0.143801
278.519	0.108854	2719.51	0.333297	556.608	0.0671662	17067.1	0.394157	7365.11	0.454745	348.431	0.0771684	857.424	0.113847
260.198	0.102059	903.989	0.12466	891.232	0.105417	2421.49	0.0673059	9163.52	0.536025	811.147	0.170892	614.942	0.082987
348.129	0.134233	3983.78	0.453136	4591.81	0.445607	2233.64	0.0622469	5421.26	0.356095	2146.38	0.396437	2219.52	0.270265
134.271	0.0539993	632.455	0.0888791	1080.39	0.126377	2013.01	0.0562715	3479.86	0.244141	1207.86	0.244264	750.797	0.1004
428.416	0.162673	2450.09	0.305318	4317.61	0.424647	2281.19	0.06353	4324.11	0.294646	1343.48	0.268014	582.308	0.0787564
231.826	0.0914389	729.842	0.101868	357.189	0.0436271	1665.22	0.0467768	12798.1	0.676696	630.219	0.135354	536.515	0.0727883
172.512	0.0688491	0	0.0415396	962.53	0.113372	0	0.0412413	6251.35	0.399722	614.592	0.132219	506.527	0.0688599
158.422	0.0634042	413.824	0.0590621	0	0.0421015	1918.68	0.0537054	2054.34	0.151716	875.738	0.183253	1245.76	0.161252
251.027	0.0986388	316.308	0.0454607	0	0.0403215	1617.15	0.0454571	12161.8	0.654054	1893.38	0.358074	436.931	0.0596811
200.105	0.079424	2356.26	0.295352	2063.32	0.228234	1829.97	0.0512859	1297.13	0.0985499	8457.42	0.986899	1616.94	0.204389
524.972	0.195748	635.801	0.0893284	0	0.0385779	6518.29	0.171417	1416.52	0.107135	7303.86	0.913792	2338.02	0.282654
0	0.0443694	313.4	0.0450522	401.089	0.048858	1513.21	0.0425977	1602.98	0.120389	576.733	0.124582	490.43	0.0667447
0	0.0796982	770.062	0.103574	0	0.0689813	670.314	0.325062	2130.94	0.113792	711.4	0.086916	287.004	0.0739548
764.413	0.269375	6076.2	0.60232	1769.5	0.225537	2492.88	0.838396	3741.43	0.191554	1913.16	0.217756	1067.62	0.249963
827.115	0.288286	1606.54	0.204572	1213.69	0.160376	2907.42	0.914093	2319.67	0.123249	2850.57	0.308019	1154.14	0.267511
534.769	0.196396	1590.24	0.202707	1384.29	0.180879	2155.88	0.768614	2720.15	0.143005	3118.81	0.33219	749.381	0.182243
509.461	0.187975	1029.59	0.136105	1027.45	0.137457	9315.54	1.45904	3596.41	0.184816	2799.09	0.303301	714.181	0.174429
916.204	0.314455	1729.72	0.218544	1177.5	0.155966	1590.58	0.630622	1847.25	0.0993954	2956.82	0.317677	1276.8	0.291794
586.884	0.213492	1162.42	0.152326	1111.1	0.147821	2684.84	0.874719	2163.66	0.115438	3625.08	0.375977	821.787	0.198107
513.281	0.189251	1179.31	0.154369	770.876	0.104932	3359.15	0.986093	7734.16	0.359255	2462.99	0.271832	719.495	0.175613
866.35	0.29991	1549.52	0.19803	1310.91	0.172116	2855.86	0.90522	7603.93	0.354278	7290.27	0.635354	1208.2	0.278297
734.999	0.260359	3150.25	0.365246	1870.24	0.236856	99999	2.21379	6002.2	0.29049	4255.88	0.427419	1026.97	0.241596
1093.98	0.364355	2270.48	0.27739	1812.09	0.23034	5232.68	1.20477	18278.5	0.682022	3421.37	0.358638	1520.63	0.338098
255.08	0.0987509	882.076	0.117753	0	0.0690656	1048.45	0.465734	10903.4	0.471745	1365.2	0.160389	358.91	0.0916345
570.702	0.208219	3901.58	0.433476	1382.4	0.180655	2181.68	0.774252	6392.74	0.306495	1982.68	0.22478	799.317	0.193214
687.009	0.245445	3585.12	0.405444	973.316	0.130688	1417	0.581821	3548.03	0.182557	5434.56	0.515295	960.589	0.227758
375.38	0.142016	940.024	0.125005	639.873	0.0878837	1167.32	0.5052	2583.38	0.136305	1343.9	0.158084	527.25	0.131782
1046.68	0.351369	15144	1.03571	5218.77	0.545306	2600.3	0.859007	4207.59	0.212881	4991.16	0.483415	1455.88	0.326048
2581.6	0.689101	1598.51	0.203654	2290.96	0.28261	2805.14	0.896347	1871.22	0.100621	6478.49	0.585311	3512.95	0.639442
1596.88	0.490749	2104.52	0.259748	1282.64	0.168718	9179.56	1.45321	25893.4	0.845971	24922.8	1.22829	2203.66	0.455384
794.605	0.278533	5940.8	0.592877	1286.61	0.169195	2970.3	0.924722	2792.45	0.146528	11846.8	0.861423	1109.3	0.25846
532.629	0.195687	1578.88	0.201405	1120.91	0.149029	2002.3	0.733955	2720.93	0.143044	6404.04	0.580537	746.406	0.181585
472.901	0.175671	1315.04	0.17062	930.469	0.125295	5153.64	1.19747	4837.4	0.240907	3144.48	0.334467	663.282	0.163011
1094.29	0.36444	2110.86	0.260429	1767.27	0.225285	6852.14	1.32973	14543.9	0.583316	5358.83	0.509945	1521.06	0.338177
695.888	0.248224	1709.49	0.216264	1307.63	0.171723	7266.04	1.35561	4156	0.210545	3144.48	0.334467	972.878	0.230336
563.166	0.205752	3289.11	0.3783	3769.13	0.426106	2482.02	0.83627	4674.61	0.233748	16781.6	1.03462	788.849	0.190925
2713.86	0.71184	5043.57	0.526926	3184.53	0.372319	26430.4	1.76885	11801.9	0.500882	6871.29	0.609976	3686.03	0.660542
284.132	0.109383	907.329	0.12092	977.569	0.131222	1604.24	0.634319	2102.07	0.112337	1110.36	0.132432	399.618	0.1015
811.192	0.283523	1833.23	0.230118	1261.91	0.166218	2038.79	0.742365	1964.43	0.105368	3143.86	0.334412	1132.18	0.263091
664.036	0.238216	1539.5	0.196876	1286.37	0.169167	4303.16	1.10948	9559.7	0.425991	2583.76	0.283273	928.778	0.221049
669.245	0.23986	1483.73	0.190423	1398.96	0.182621	1761.3	0.675449	4892.55	0.24332	2859.57	0.308843	935.992	0.222575
532.287	0.195574	1249.47	0.162805	1921.98	0.242614	1968.66	0.726098	2333.5	0.123938	14092.1	0.947351	745.93	0.18148
284.911	0.109667	1903.9	0.237932	782.209	0.106393	811.538	0.380518	2194.91	0.117008	3434.14	0.359736	400.709	0.101764
0	0.0861625	0	0.0819354	0	0.0582802	791.428	0.372846	3719.94	0.190559	639.412	0.0784658	311.252	0.0799533
229.858	0.089423	0	0.0732919	0	0.0511742	687.453	0.331994	4482.19	0.225209	561.598	0.0692474	323.54	0.0829789
909.84	0.312612	4033.15	0.444843	1623.59	0.208882	1004.14	0.450484	5239.99	0.258367	7165	0.627864	1268.05	0.290084
588.629	0.21406	1501.08	0.192436	822.887	0.111617	1577.68	0.62711	4447.01	0.22364	17772.6	1.06324	824.21	0.198634
426.037	0.159652	2112.79	0.260636	2441.9	0.298451	2622.95	0.863258	7244.45	0.340379	20457.1	1.13287	597.96	0.148146
484.977	0.179753	1444.32	0.185835	782.209	0.106393	2751.09	0.886735	5483.1	0.268743	8257.18	0.690527	680.1	0.1668
324.805	0.124069	743.881	0.100229	855.196	0.115746	1365.18	0.566571	13226.6	0.544875	1192.3	0.141513	456.55	0.115129
446.175	0.166569	916.791	0.122104	2377.06	0.291682	2596.87	0.85836	7606.93	0.354393	1422.26	0.166534	626.041	0.154566
533.827	0.196084	0	0.0869972	746.527	0.101787	1777.36	0.679516	17882.8	0.67222	1683.05	0.194107	748.072	0.181954
1747.04	0.360974	1982.76	0.234835	4059.33	0.375982	2355.64	0.269761	12699.9	0.53114	2999.18	0.292857	3045.41	0.218774
3096.24	0.561481	6123.24	0.58242	6900.81	0.564837	9151.75	0.754449	8207.33	0.37884	9837.84	0.72017	11396.5	0.629785
4802.32	0.754199	9647.93	0.785931	11420.7	0.78887	5061.12	0.501843	11456.7	0.491936	22152.6	1.11781	22571.1	0.953043
1535.56	0.324365	2094.68	0.246457	3329.5	0.319171	2528.67	0.286735	15499.6	0.612377	6424.42	0.53744	5468.69	0.361399
1745.68	0.360743	2880.06	0.323899	3363.26	0.321886	2632.34	0.296746	9334.1	0.41993	5238.69	0.461117	6780.43	0.429472
1516.95	0.321063	2618.17	0.298847	3331.41	0.319325	3014.38	0.332651	5092.9	0.253288	17964	1.01357	8199.86	0.497035
1744.9	0.36061	4115.51	0.432775	9221.54	0.68932	2960.13	0.327645	22443.5	0.779763	16613	0.974484	10407	0.59127
1579.04	0.332023	8785.49	0.741731	3647.6	0.344413	2966.53	0.328237	14444.8	0.58285	4806.18	0.431256	6649.31	0.422922
1262.57	0.274617	2573.83	0.294531	2693.72	0.266341	3724.76	0.395541	9759.79	0.434917	3382.43	0.324213	4272.57	0.293972
1083.35	0.240319	2222.23	0.259517	2450.41	0.245234	2897.91	0.321866	3816.29	0.19602	3175.05	0.30739	5722.12	0.375007
1018.03	0.227478	2088.6	0.245829	2369.91	0.238136	2805.12	0.313174	7438.68	0.349561	3822.32	0.358813	4527.45	0.308801
2611.58	0.495361	5041.43	0.505531	7364.44	0.59156	5723.65	0.549488	4867.95	0.243462	9028.23	0.681086	12325	0.664059
1538.92	0.324959	3829.73	0.408867	4008.57	0.372155	3177.08	0.347486	16969.4	0.651531	6729.24	0.555853	7342.9	0.456958
3112.46	0.563594	7991.97	0.698122	8912.08	0.673984	22685	1.20046	5623.07	0.276016	7197.72	0.583266	11337.5	0.627546
1741.98	0.360115	3884.63	0.413516	4398.14	0.40107	3523.42	0.378203	0	0.176517	4880.53	0.436471	7407.35	0.460046
3709.64	0.637274	6883.65	0.631896	7919.89	0.622295	11136.6	0.848647	3627.62	0.187237	7243.79	0.585905	10598.9	0.598905
1773.43	0.36543	2684.55	0.305267	4104.56	0.379376	4941.75	0.492924	16875.6	0.6491	5634.73	0.48748	7534.16	0.466087
1177.86	0.258574	2655.88	0.3025	2002.75	0.205025	2338.66	0.268078	0	0.169074	12341.2	0.827594	6591.23	0.420004
1389.02	0.298022	2847.63	0.320836	3226.97	0.31087	4211.92	0.435996	0	0.127785	5274.44	0.463534	5832.77	0.380878
950.041	0.21391	1850.39	0.220889	2280.03	0.230144	2299.78	0.264209	0	0.160588	3229.14	0.311811	3699.55	0.259665
726.78	0.16786	1504.34	0.183367	1509.7	0.158552	1724.74	0.204915	0	0.141234	1703.56	0.177578	3861.03	0.269472
3099.53	0.561911	6979.85	0.63791	7237.98	0.58437	11985.9	0.884733	12323.2	0.519478	8927.62	0.676062	11809.9	0.645259
2104.03	0.419271	4297.68	0.447644	4475.88	0.406717	4179.93	0.433402	4977.83	0.248276	8276.69	0.642607	15287.9	0.762807
3287.8	0.586042	6037.13	0.576591	6246.82	0.525368	5484.61	0.532651	0	0.179743	8524.06	0.655518	11753.2	0.643155
4470.06	0.720825	6455.11	0.604446	6908.7	0.565299	6057.67	0.572378	0	0.175872	11509.9	0.79398	13696.8	0.711669
2386.32	0.462515	4294.94	0.447422	4828.87	0.431867	4079.05	0.425165	18815.4	0.697683	6073.05	0.515625	9035.5	0.534159
1110.83	0.245667	2249.87	0.262321	2877.56	0.281955	2423.43	0.276451	0	0.174086	3320.06	0.319189	4510.98	0.307851
827.958	0.18902	1623.16	0.196427	2110.48	0.214869	1692.8	0.201502	3905.4	0.200139	2394.87	0.240958	3481.76	0.246261
826.681	0.188756	1743.03	0.209414	1647.92	0.171821	2121.8	0.24628	4108.74	0.209469	2810.54	0.276988	3467.54	0.245378
2324.66	0.453272	5948.49	0.57054	4701.97	0.422918	6541.45	0.604278	6060.5	0.294328	7344.29	0.591629	9465.38	0.552551
12494.2	1.22332	28962.8	1.3205	20679	1.08231	52574.4	1.55354	9125.65	0.412486	18469.3	1.02743	34987.9	1.17049
2484.06	0.476941	3895.12	0.414401	4234.3	0.389035	3505.14	0.37661	9131.18	0.412685	6672.32	0.55245	9218.97	0.542065
1054.01	0.234575	1516.01	0.184658	1651.48	0.17216	2774.25	0.310262	0	0.153094	2906.51	0.285098	3641.88	0.256136
1521.41	0.321856	2703.71	0.307112	2225.25	0.225237	3594.79	0.384392	4343.91	0.220138	6659.06	0.551655	6630.37	0.421972
916.839	0.207209	1879.97	0.224025	1801.64	0.186355	2147.33	0.248874	0	0.136668	3377.29	0.3238	3857.66	0.269268
780.628	0.179183	1721.1	0.207053	1694.33	0.176234	2554.47	0.289238	0	0.144708	2766.07	0.273204	4671.12	0.317047
1708.98	0.354503	3825.39	0.408498	4669.82	0.420634	6963.89	0.63099	0	0.172696	12657.6	0.839901	8753.57	0.521841
1643.47	0.343247	3413.91	0.372747	3322.22	0.318585	4465.94	0.456292	5715.94	0.279937	7055.07	0.575029	7048.77	0.442706
2470.53	0.47496	5429.46	0.534051	4839.44	0.432607	4588.46	0.465893	3596.88	0.185797	9148.96	0.687065	12227.2	0.66053
4519.23	0.725875	9346.52	0.770841	8344.18	0.644884	12189.7	0.893061	4291.16	0.217756	11136.4	0.778239	18151.5	0.845302
442.334	0.104289	889.444	0.0991726	697.169	0.0861047	4105.96	0.153793	4556.93	0.33575	1842.01	0.25762	1439.25	0.160483
296.907	0.0712228	0	0.052759	573.327	0.0713551	3969.5	0.149063	999.153	0.0847205	3895.15	0.476375	1312.29	0.14737
696.895	0.15952	1570.31	0.168686	4112.93	0.419488	3389.57	0.128687	8373.68	0.540908	9580.98	0.869451	1722.54	0.189085
316.705	0.075792	765.172	0.0859116	2444.72	0.272528	2406.7	0.0931087	7460.23	0.496552	3092.17	0.397699	837.927	0.0966736
261.713	0.0630464	0	0.0452373	836.141	0.10239	1725.29	0.0676382	4647.05	0.341256	4558.31	0.535753	1107.6	0.125829
0	0.0545494	567.998	0.0644872	489.26	0.0612125	1379.69	0.0544583	3079.67	0.239966	4838.88	0.559504	1268.61	0.142814
278.583	0.0669743	1590.27	0.170647	406.942	0.0511771	2380.41	0.0921384	29155.6	1.12693	2784.07	0.365311	1503.57	0.167056
0	0.0534271	0	0.0478752	570.946	0.0710694	1375.48	0.0542966	4977.83	0.361161	785.965	0.118689	454.231	0.0535919
0	0.044369	0	0.0461641	0	0.0426773	1288.25	0.0509409	1659.18	0.136856	658.708	0.100437	1006.1	0.114961
0	0.0495794	0	0.0435262	983.151	0.119318	1510.59	0.0594715	12709.8	0.720149	588.036	0.0901468	581.57	0.0681043
0	0.056353	0	0.0431697	506.357	0.0632839	1312.39	0.0518708	4419.21	0.327263	739.105	0.112009	424.245	0.0501427
0	0.0474552	0	0.0443104	0	0.0451416	1286.15	0.0508601	1880.78	0.15373	1378.25	0.19922	1124.73	0.127651
0	0.0444491	0	0.0506914	392.384	0.0493914	1449.28	0.0571266	1729.07	0.142211	609.967	0.0933519	528.804	0.0621171
249.876	0.0602809	766.499	0.0860542	527.632	0.0658552	1384.95	0.0546604	5491.11	0.391119	1803.07	0.252863	656.11	0.0764994
268.762	0.0646897	0	0.0581418	712.897	0.0879618	1452.45	0.0572479	3004	0.234762	2942.68	0.382146	1393.36	0.155765
0	0.0470944	0	0.0541849	380.175	0.0478915	0	0.0500111	4086.49	0.306398	15688.1	1.11476	3105	0.316801
319.317	0.0763932	0	0.0458789	0	0.0426059	4252.52	0.158847	1308.64	0.109525	2183.05	0.298206	2185.81	0.233989
280.653	0.0674553	685.578	0.0773204	0	0.0456773	1463.01	0.0576522	0	0.0618353	2251	0.306067	599.712	0.0701543
351.315	0.0837279	1646	0.176101	0	0.0476415	1386.01	0.0547009	2852.56	0.224254	5172.95	0.586798	1003.38	0.114668
0	0.046373	578.386	0.0656279	0	0.0402846	1314.49	0.0519517	1273.57	0.106747	412.738	0.0641351	1910.74	0.207599
0	0.0465333	0	0.049622	0	0.0383918	1473.57	0.0580565	1823.33	0.149385	991.215	0.147399	743.9	0.0862937
0	0.0522247	0	0.0520817	449.02	0.0563198	1514.83	0.0596332	1995.13	0.162318	1615.28	0.229551	543.97	0.0638417
268.074	0.0645294	2685.42	0.272172	420.068	0.0527842	3730.93	0.140734	2106.46	0.170603	1925	0.267674	959.992	0.109982
357.463	0.0851307	2230.41	0.231391	1092.78	0.131746	1608.15	0.063191	6210	0.431281	1169.15	0.171589	2615.44	0.273686
392.589	0.0931067	691.827	0.0779977	575.112	0.0715694	1777.64	0.0696193	1060.28	0.0896714	1952.5	0.27098	1322.62	0.148443
0	0.0443289	0	0.0372165	0	0.0366418	0	0.0495663	0	0.0739599	833.159	0.125369	1121.36	0.127293
0	0.0500203	0	0.0513687	430.876	0.0541056	1311.34	0.0518304	1753.56	0.14408	1311.18	0.190449	475.795	0.0560648
0	0.0431666	0	0.0496576	1399.61	0.165674	1358.64	0.0536497	15390.2	0.810478	786.202	0.118723	419.728	0.0496221
0	0.0511426	0	0.0436331	0	0.039356	1464.06	0.0576926	3007.67	0.235015	630.348	0.0963208	796.535	0.0921182
0	0.0561125	682.29	0.0769639	653.773	0.080962	1496.84	0.0589459	9698.35	0.600773	520.403	0.0801942	553.426	0.0649155
258.793	0.0623651	0	0.0449164	0	0.0406774	0	0.0475449	2991.56	0.233903	2021.16	0.279178	886.368	0.101978
0	0.0490584	654.397	0.0739339	433.507	0.054427	1297.69	0.0513048	4244.17	0.31635	488.777	0.0755047	511.669	0.0601648
345.527	0.0824053	1074.33	0.118565	444.627	0.0557841	1786.2	0.0699427	3711.5	0.28225	2737.66	0.360317	586.462	0.0686575
563.857	0.131063	3075.69	0.305681	828.153	0.101461	1476.75	0.0581778	2640.83	0.209351	14496.5	1.07562	4160.9	0.402834
240.123	0.0579963	0	0.0518321	0	0.0428202	1438.72	0.0567223	2978.4	0.232994	3780.45	0.465612	1002.47	0.11457
286.698	0.0688581	592.365	0.0671607	491.027	0.0614268	1677.3	0.0658189	2264.31	0.182222	3227.92	0.411565	4630.5	0.438334
239.781	0.0579161	710.271	0.079994	392.093	0.0493557	1860.13	0.0727323	10480.4	0.633863	512.653	0.0790472	622.805	0.0727574
262.744	0.0632869	7961.98	0.636708	455.468	0.0571055	1457.73	0.0574501	4709.4	0.345045	1579.44	0.22503	721.942	0.0838532
290.156	0.0696597	0	0.0618492	421.819	0.0529985	1594.34	0.0626654	4800.53	0.350552	7110.78	0.726741	519.09	0.0610108
465.354	0.109419	888.435	0.0990657	461.335	0.0578198	2373.84	0.0918958	2561.36	0.203693	7195.14	0.732207	1092.63	0.124234
1599.71	0.330886	1674.38	0.15129	880.57	0.0952406	1332.18	0.190093	2768.02	0.134636	15503.5	0.992399	1375.96	0.12576
933.737	0.207421	2551.62	0.221765	2568.83	0.254595	5227.5	0.583704	25248.3	0.793984	6475.92	0.582971	5854.95	0.444208
0	0.0562411	0	0.048731	0	0.0471552	681.827	0.102026	6103.02	0.274579	4116.09	0.414571	1366.02	0.124908
0	0.0493492	0	0.0549278	0	0.0547043	592.756	0.0892924	11398.8	0.458248	1059.31	0.126106	957.957	0.0892606
0	0.049386	0	0.0607579	0	0.0505541	642.549	0.0964315	2119.38	0.104738	1682.99	0.193181	1096.45	0.10151
702.7	0.16021	2020.84	0.17978	1124.8	0.12007	1881.86	0.258394	5997.89	0.270488	1679.06	0.192772	1911.05	0.170497
528.903	0.123023	1478.14	0.134753	1057.65	0.113308	1852.07	0.254824	27638.2	0.837662	2862.91	0.307775	1581.41	0.143193
705.688	0.160836	1491.08	0.135853	1324.45	0.139891	3123.14	0.395156	6894.67	0.304768	1580.45	0.182485	1686.22	0.151963
472.546	0.110639	1725.86	0.15558	0	0.0585683	604.242	0.0909439	2681.26	0.130691	17973.2	1.06621	3557.24	0.295654
419.721	0.0988826	1014.61	0.0944919	838.292	0.0908758	1807.39	0.249443	15563.8	0.57735	1535.44	0.177749	1722.95	0.155017
1481.61	0.310247	1511.39	0.137576	826.544	0.0896593	1251.78	0.17965	2133.94	0.10542	13843.4	0.935857	1130.44	0.104492
769.632	0.174141	2413.89	0.211058	0	0.0608224	1189.25	0.171446	6798.71	0.301165	18646.7	1.0845	6795.14	0.497786
477.715	0.111782	1153.1	0.106702	1007.87	0.108264	776.667	0.115398	2075.76	0.102693	8831.96	0.718835	2242.61	0.197162
415.115	0.0978507	1362.31	0.124853	1198.19	0.127405	861.678	0.127226	2423.17	0.118859	20508.9	1.13153	2198.79	0.193682
0	0.0757007	894.613	0.0837851	1072.89	0.114847	835.141	0.12355	1790.4	0.0892052	1242.46	0.146314	850.805	0.0796741
574.39	0.1329	3127	0.265142	833.107	0.0903391	1303.36	0.186363	2522.62	0.123436	2752.27	0.29765	1801.08	0.161479
534.478	0.124239	1340.14	0.122946	1298.62	0.137351	872.862	0.128771	2010.5	0.0996254	1916.79	0.217104	1158.44	0.106942
438.028	0.102974	1007.58	0.0938686	1184.54	0.126045	1627.5	0.22744	6035.38	0.271949	2696.55	0.292506	1480.92	0.134708
0	0.0690667	0	0.0645713	0	0.0631837	756.529	0.112574	0	0.0519552	1803.5	0.205591	1299.13	0.119156
0	0.0660077	970.479	0.0905685	0	0.0445792	529.385	0.0801287	4175.62	0.196378	752.099	0.0912016	0	0.0558145
0	0.0819661	0	0.063068	728.655	0.0794626	723.981	0.107993	1927.94	0.09573	5050.32	0.48581	1312.72	0.120328
617.43	0.142151	1611.34	0.14601	1325.54	0.139999	3737.53	0.455199	5098.78	0.234699	2049.59	0.230413	1887.14	0.168544
452.1	0.106106	1105.49	0.102522	1075.02	0.115062	1527.55	0.214973	5805.2	0.262941	1646.85	0.189425	2044.09	0.181291
0	0.0848408	0	0.0674314	3753.9	0.35141	712.664	0.106394	2779.83	0.135171	1653.91	0.19016	1370.99	0.125334
0	0.0615483	0	0.0681281	0	0.0509477	918.562	0.135057	8714.29	0.370309	988.245	0.118146	0	0.059223
751.115	0.170308	2165.32	0.191404	972.723	0.104686	684.454	0.102399	11004.4	0.445928	9543.38	0.754883	3237.21	0.272682
0	0.069509	2701.59	0.233278	0	0.0536668	742.128	0.11055	1859.05	0.0924676	3521.39	0.365623	2396.42	0.209269
0	0.0779857	962.663	0.0898718	0	0.0581032	1242	0.178372	4497.2	0.209915	3635.12	0.375216	983.114	0.0914974
0	0.0788702	922.846	0.0863151	1063.32	0.113881	863.99	0.127545	2308.46	0.113552	3784.76	0.387668	4557.66	0.363682
0	0.0654181	1029.08	0.0957753	1163.03	0.123899	536.356	0.081141	5865.93	0.265327	1410.18	0.16444	833.051	0.0780764
906.792	0.20204	2498.6	0.217658	2402.28	0.240069	2951.33	0.377521	2642.82	0.128938	2534.01	0.27732	2786.67	0.239271
0	0.0936492	1224.07	0.112899	861.486	0.0932729	1340.85	0.191211	17653.1	0.630425	1482.57	0.172156	887.592	0.0829761
0	0.0857253	879.505	0.0824284	699.66	0.0764215	986.515	0.144328	3340.46	0.160248	1034.83	0.123371	1262.96	0.116032
593.885	0.137102	1510.1	0.137466	1021.26	0.109623	2192.22	0.294729	11063.3	0.447779	1825.48	0.207837	2787.14	0.239306
983.808	0.217335	1707.79	0.154076	1699.21	0.175991	1634.39	0.228292	10145.9	0.418417	3209.45	0.338719	1662.8	0.15001
0	0.074595	787.681	0.0741415	689.789	0.0753839	801.829	0.118914	2030.16	0.100551	1821.88	0.207469	2110.76	0.186652
0	0.0663763	2237.11	0.197124	909.444	0.0982102	978.67	0.143262	4608.21	0.21454	885.807	0.106551	2680.53	0.231211
406.411	0.0958974	892.57	0.0836017	708.519	0.0773517	1248.11	0.179171	17716.9	0.631984	3468.61	0.361132	1474.23	0.134139
0	0.0709832	879.505	0.0824284	0	0.064257	880.2	0.129783	8161.18	0.350929	1422.77	0.165788	1154.38	0.106587
614.846	0.141598	2053.95	0.182457	953.449	0.102718	2057.74	0.279172	2014.64	0.0998202	1460.68	0.169829	1894.09	0.169112
606.767	0.358741	1145.21	0.24143	1376.14	0.30939	1882.64	0.305494	9124.09	0.676822	3554.15	0.730968	2105.6	0.328451
1416.84	0.67584	1996.34	0.386214	2088.31	0.434703	5446.8	0.685591	2985.6	0.286759	3449.36	0.717143	3456.99	0.487836
0	0.315948	1010.79	0.216156	739.133	0.178992	0	0.16569	5737.22	0.486727	795.343	0.22836	1364.35	0.225883
0	0.233328	0	0.148254	0	0.143005	0	0.197548	4522.93	0.404548	1095.53	0.301554	2741.95	0.407491
0	0.234623	0	0.174668	0	0.136583	0	0.225921	4009.95	0.367087	795.759	0.228465	1463.8	0.24037
0	0.2952	0	0.174615	1066.12	0.248346	0	0.213835	0	0.110091	792.746	0.227699	1988.56	0.313053
0	0.256494	1386.73	0.28509	862.313	0.205753	0	0.188834	3214.86	0.305416	962.429	0.26986	1739.53	0.279323
696.201	0.401015	1269	0.264081	916.661	0.217312	1808.27	0.295208	6416.74	0.529124	1451.52	0.380881	1779.42	0.284817
5941.68	1.36313	7305.34	0.933769	5193.06	0.816985	16712.4	1.23089	0	0.211074	8133.17	1.13723	6976.05	0.788618
684.927	0.395806	1507.39	0.306099	1353.72	0.305118	3098.22	0.457613	5044.17	0.440892	3031.83	0.658936	2575.59	0.387558
0	0.297214	1094.46	0.231972	0	0.138785	0	0.122089	0	0.176551	1321.86	0.352862	1270.79	0.212036
0	0.16973	0	0.154666	0	0.157893	0	0.114203	0	0.211867	877.577	0.249031	1381.99	0.22847
0	0.13183	0	0.16717	0	0.139073	0	0.133289	5214.9	0.452439	501.386	0.150301	978.001	0.167269
0	0.142535	0	0.12457	838.26	0.20059	0	0.142604	7323.94	0.582156	811.699	0.23251	1833.14	0.292159
1275.27	0.629566	2011.8	0.388625	1674.34	0.364223	4188.31	0.572531	2986.68	0.286847	1493.56	0.389763	2978.39	0.434987
627.355	0.368669	914.7	0.197637	1250.91	0.28525	0	0.224664	0	0.102452	1870.55	0.465257	1293.63	0.215436
0	0.126189	0	0.125391	0	0.0972414	0	0.144318	2576.01	0.252383	786.417	0.226086	0	0.141398
0	0.290682	1788.13	0.353045	842.401	0.201481	0	0.23615	3845.32	0.354688	1317.77	0.351963	1923.77	0.304405
0	0.189817	0	0.0884069	0	0.142533	0	0.119346	4469.11	0.400699	8165.67	1.13918	1624.85	0.263333
0	0.191313	0	0.178562	0	0.161562	0	0.127404	2957.43	0.284438	854.775	0.243348	860.196	0.148617
0	0.304524	0	0.185901	941.667	0.222581	0	0.244064	0	0.202759	659.005	0.192992	1660.84	0.268384
753.175	0.426828	4345.03	0.684974	1255.47	0.286141	2122.47	0.337838	6168.35	0.513904	3912.02	0.776011	7457.3	0.820697
846.611	0.467405	1580.95	0.318657	1138.94	0.263076	2578.87	0.396097	0	0.130217	6598.81	1.03355	2558.76	0.385513
2619.43	0.970982	3463.84	0.586818	2220.92	0.456012	6868.06	0.793508	0	0.100278	6375.08	1.01632	3409.35	0.482736
723.726	0.413591	1211.99	0.253723	970.588	0.228635	2658.69	0.405869	10247.9	0.729767	1005.41	0.280222	1484.13	0.243302
0	0.235227	1104.08	0.233773	1030.18	0.24098	0	0.278265	15617.5	0.933642	1179.61	0.320983	1326.38	0.22029
0	0.140636	0	0.162614	739.49	0.179071	0	0.115346	3768.15	0.348812	514.474	0.153923	840.204	0.145414
0	0.106391	0	0.0675569	0	0.166673	0	0.121346	0	0.161067	553.176	0.164549	0	0.103727
0	0.115196	0	0.116224	0	0.111238	0	0.0976599	0	0.190213	881.09	0.249903	842.2	0.145735
0	0.181557	0	0.1291	0	0.100596	0	0.163862	0	0.134271	417.968	0.126881	0	0.114518
0	0.239861	0	0.184656	0	0.104842	0	0.132404	0	0.123871	1643.25	0.420611	853.114	0.147484
799.945	0.447404	1718.07	0.341573	1181.22	0.271516	2380.14	0.371239	21790.9	1.09976	5241.93	0.918646	2330.98	0.357327
0	0.246825	1761.48	0.3487	921.874	0.218413	0	0.252636	5905.01	0.497421	1163.44	0.317282	1495.43	0.244928
0	0.190996	1082.03	0.229641	0	0.157788	0	0.207863	3782.77	0.349928	555.016	0.165051	1179.98	0.198387
852.403	0.469851	2053.68	0.395115	2009.81	0.421807	2071.28	0.331038	19987.3	1.05684	4829.71	0.878123	3122.4	0.451273
0	0.242249	1027.07	0.219255	750.68	0.181535	0	0.200691	5505.17	0.471684	4850.23	0.880212	1796.68	0.287182
0	0.243429	0	0.186139	0	0.154223	1948.03	0.314437	5289.54	0.457434	911.898	0.257516	1091.49	0.184885
0	0.151715	3060.07	0.536773	1017.07	0.238281	0	0.172548	4004.84	0.366705	6844.43	1.05179	7030.56	0.792339
0	0.233213	0	0.187994	974.61	0.229474	2203.34	0.348467	0	0.230524	891.329	0.252441	1370.05	0.22672
790.229	0.443174	1319.27	0.273115	1136.46	0.262578	2468.25	0.382354	0	0.133184	1431.53	0.376626	2172.09	0.337075
2426.53	0.463741	3358.79	0.413304	3376.33	0.357084	2343.38	0.597142	0	0.134452	3395.01	0.357327	4746.05	0.294658
1752.94	0.358055	2739.71	0.350475	1717.45	0.199105	1311.02	0.384672	9298.36	0.376269	8193.93	0.688531	4045.97	0.256775
1525.86	0.319072	2794.69	0.356255	2404.03	0.268034	2373.87	0.602571	6044.41	0.261833	2823.23	0.306365	3654.3	0.234836
1049.66	0.230995	1900.8	0.256945	1776.91	0.205291	1600.2	0.450413	4659.59	0.208086	1607.32	0.186739	2343.12	0.157199
4307.92	0.697841	8777.99	0.810056	7226.69	0.635008	11455.7	1.35083	5673.99	0.247775	5409.91	0.514808	8130.84	0.456806
3085.33	0.554725	3421.31	0.419384	3173.91	0.339308	1673.14	0.466158	0	0.131881	19241.4	1.10428	9398.41	0.509865
9503.53	1.08352	31127.2	1.41417	20073	1.12747	99999	2.30043	4357.42	0.195914	15208	0.987044	19634.4	0.833692
2343.7	0.451484	3795.42	0.454814	2702.51	0.29638	2585	0.639039	5441.04	0.238817	3799.56	0.39157	4737.74	0.294219
2845.74	0.52291	4875.81	0.548757	4255.75	0.430091	6417.5	1.07651	3411.02	0.156697	4803.51	0.470684	5470.33	0.332157
3708.57	0.631403	6155.27	0.646228	5898.37	0.550411	9367.97	1.25971	0	0.12408	7197.72	0.63124	8582.98	0.47616
2503.84	0.475006	4816.72	0.543916	6579.15	0.595038	6235.16	1.06217	22079.5	0.709893	6228.06	0.570457	6904.33	0.401739
2018.84	0.401466	3215.5	0.399192	4370.38	0.439132	2616.04	0.644242	4529.28	0.202857	3690.32	0.382464	4937.77	0.304748
3404.99	0.595096	7397.44	0.729099	7312.02	0.640106	10050.6	1.29219	5424.41	0.238174	9761.24	0.769555	8956.23	0.491775
1789.72	0.3642	3697.49	0.445694	2828.16	0.308038	2748.82	0.66605	12598.1	0.477891	3471.99	0.363954	3746.18	0.240032
998.354	0.220952	2296.59	0.302359	2148.63	0.243018	1149.05	0.345354	6952.2	0.295349	3164.72	0.337175	3545.62	0.22865
2619.52	0.491558	3076.58	0.385267	4101.44	0.417753	2777.75	0.67071	6142.53	0.265519	6237.64	0.571084	5917.73	0.354508
2023.62	0.402226	3313.55	0.408875	3228.06	0.3441	7220.54	1.13479	6003.46	0.26029	4604.65	0.455637	4222.39	0.266479
2511.15	0.476063	4107.21	0.483151	3992.8	0.40895	4657.4	0.916571	8028.55	0.333452	5253.5	0.503673	5953.47	0.356268
29120.2	1.56734	731016	1.96533	83207.6	1.68536	99999	2.667	0	0.152068	32823.2	1.35548	39662.6	1.18166
4427.15	0.710296	7980.64	0.764605	9133.25	0.740509	4706.87	0.921819	4070.77	0.184213	8012.2	0.67844	11539.4	0.591654
1749.2	0.357427	3070.64	0.384667	4472.76	0.447119	2061.04	0.544794	3354.41	0.154297	2974.23	0.320128	4166.21	0.2634
2455.42	0.467969	4685.31	0.533031	4298.26	0.433456	1731.84	0.4786	0	0.137495	4458.8	0.444412	5968.57	0.35701
9451.2	1.08077	23032.1	1.28217	24051.5	1.21516	218806	1.95091	0	0.126395	15722.4	1.00367	21532.1	0.878862
2859.15	0.524727	3596.74	0.436199	4695.93	0.46425	2833.67	0.679623	5296.24	0.233202	8180.94	0.687814	7976.14	0.45007
9961.62	1.10684	17315.6	1.14634	14122.4	0.952393	99999	2.31215	3711.72	0.169341	10817.9	0.818755	13978.7	0.674542
1579.16	0.328388	2520.84	0.327055	2377.67	0.265485	3268.72	0.745093	0	0.133338	2586.87	0.284363	3181.72	0.207619
3844.54	0.647063	6714.13	0.684811	6422.46	0.585011	11758.9	1.36223	8836.97	0.360968	7893.28	0.671753	11556.1	0.592258
872.263	0.195777	1656.72	0.227707	0	0.158896	1617.87	0.454259	0	0.109765	1261.81	0.1496	2244.72	0.151096
1912.72	0.384419	3614.17	0.43785	3183.87	0.340191	1812.58	0.495386	24903.1	0.765911	5622.43	0.529676	5093.55	0.312858
1732.49	0.354619	3309.34	0.408462	2667.64	0.293117	3084.14	0.718127	5164.39	0.228059	4677.19	0.46116	4045.97	0.256775
1034.24	0.227988	1715.81	0.234876	1598.14	0.186563	1045.69	0.319248	9020.75	0.367097	2161.11	0.243253	2358.25	0.158134
1593.06	0.3308	1685.43	0.231198	2073.02	0.235473	1367.61	0.397974	7354.51	0.309793	2555.26	0.281377	4419.11	0.277174
1042.88	0.229673	2121.31	0.282542	1378.78	0.163043	1161.08	0.34834	5363.55	0.235817	1410.9	0.165811	2659.09	0.176526
0	0.172354	1331.94	0.187248	2177.75	0.245907	874.299	0.274093	35614.4	0.940438	3851.21	0.395839	0	0.133941
2051.79	0.406686	3461.31	0.42325	3540.89	0.371257	1741.76	0.480682	53464.4	1.14252	2931.07	0.316217	4106.72	0.260129
0	0.158413	1287.6	0.18158	0	0.130618	813.178	0.257398	4642.46	0.2074	1238.16	0.147003	2244.28	0.151068
1216.45	0.262876	2003.13	0.268918	1876.82	0.215589	1869.57	0.507014	12881.7	0.486034	6512.15	0.588817	3560.55	0.229503
2395.12	0.459115	2270.44	0.299431	1996.36	0.227757	1971.54	0.527374	54514.6	1.15204	3173.15	0.337921	4477.22	0.280308
1071.1	0.235157	1714.26	0.234688	1783.14	0.205937	1064.08	0.323953	29647.8	0.849832	3230.68	0.342997	3124.47	0.204265
1618.29	0.335161	2403.47	0.314219	2005.78	0.228709	1873.6	0.507829	9546.17	0.38437	4123.31	0.417961	4103.23	0.259936
413.709	0.123052	2729.09	0.257896	912.583	0.098578	3368.74	0.0982348	2743.56	0.234652	2772.82	0.266805	0	0.0452989
265.623	0.0807852	3275.13	0.301712	543.673	0.059922	0	0.0446494	7033.04	0.508285	2172.2	0.215232	1925.22	0.0607611
196.169	0.0602988	1733.84	0.17193	2624.28	0.259487	3039.11	0.0890505	3171.84	0.266402	2524.31	0.245832	2931.45	0.0910724
243.978	0.0744474	1911.21	0.187867	0	0.041694	0	0.0432531	762.171	0.0712219	3757.46	0.345197	1591.01	0.0504793
312.134	0.0942643	2831.66	0.266298	1088.68	0.116492	0	0.0399641	4532.05	0.360078	6590.42	0.535742	1726.83	0.0546711
181.679	0.0559694	1833.15	0.180888	0	0.039494	0	0.0401813	2149.09	0.188602	878.466	0.0930036	0	0.0324468
158.954	0.0491406	0	0.15096	0	0.0444177	0	0.0373268	1438.68	0.13032	774.479	0.0824483	0	0.0247157
159.25	0.0492299	1765.3	0.174777	611.535	0.0671503	0	0.0436875	1322.44	0.120425	1261.41	0.130893	0	0.0295995
218.252	0.0668598	2528.55	0.24123	0	0.0429162	0	0.0452699	922.023	0.0855206	713.371	0.0761908	2748.6	0.0856349
204.864	0.0628875	0	0.152661	503.264	0.055592	0	0.0435324	2823.05	0.240632	4367.06	0.390271	5534.47	0.165259
182.126	0.0561033	1594.98	0.159258	852.593	0.0923972	0	0.045363	1546.42	0.139399	2723.87	0.262714	0	0.0387542
220.363	0.0674846	2970.98	0.277582	1056.16	0.113209	2045.27	0.060815	2000.94	0.17675	12983.6	0.837755	4823.88	0.145585
199.764	0.06137	0	0.153599	0	0.0460938	0	0.0367372	1209.94	0.110747	1746.64	0.176793	0	0.0426099
276.038	0.0838202	1973.77	0.193422	0	0.0476652	1814.67	0.054144	9650.64	0.637191	3448.9	0.321404	5005.97	0.150667
253.411	0.0772146	1741.12	0.17259	0	0.0482938	0	0.0384127	1485	0.134234	1467.45	0.150662	0	0.0300345
202.913	0.0623073	0	0.158008	955.867	0.103013	0	0.0407088	1265.42	0.115532	2364.55	0.232079	3843.72	0.117746
182.573	0.0562372	1831.6	0.180749	0	0.0393544	0	0.0384748	16314.4	0.882934	58800.2	1.531	13457.2	0.359327
177.062	0.0545858	3496.17	0.318828	0	0.0400528	0	0.0417948	10286	0.66519	5735.58	0.483034	2013.86	0.0634699
187.049	0.0575762	0	0.140475	4552.47	0.410968	0	0.0472247	3907.04	0.318324	848.881	0.0900124	2477.25	0.0775084
0	0.0475338	2105.22	0.204983	0	0.0372243	0	0.0445873	13903.4	0.80497	2594.59	0.251815	2130.7	0.067029
467.379	0.137915	5669.06	0.470378	1854.11	0.190591	4270.03	0.122902	1305.94	0.119011	19860.4	1.04879	4097.09	0.125022
533.488	0.155902	3553.84	0.323238	2601.58	0.257532	3391.12	0.0988554	5533.42	0.422819	7024.88	0.561151	2196.45	0.069026
206.065	0.0632445	1597.25	0.159466	0	0.0421479	0	0.0435013	979.121	0.0905768	4479.47	0.398317	1569.91	0.0498268
216.444	0.0663242	1848.64	0.182277	540.734	0.0596077	0	0.0474109	4168.52	0.336048	3936.69	0.358709	7608.48	0.220365
165.77	0.0511937	2125.5	0.206754	0	0.0353037	1870.3	0.0557574	28174.6	1.15434	1210.84	0.125976	0	0.0340879
172.451	0.0532022	0	0.134815	0	0.0379576	0	0.0384438	3414.76	0.283909	1492.84	0.153069	0	0.0402569
173.938	0.0536485	0	0.143738	737.108	0.0803849	0	0.0424154	2626.76	0.22579	9177.4	0.675059	1681.28	0.0532673
0	0.0449898	0	0.122073	0	0.0474557	0	0.0370785	780.285	0.0728529	2422.17	0.237065	1851.65	0.058507
165.176	0.0510152	0	0.132802	584.92	0.0643219	0	0.0435634	1084.28	0.0998193	1406.44	0.144852	2141.11	0.0673453
166.215	0.0513276	0	0.135128	547.593	0.060341	0	0.0410501	881.074	0.081878	3697.47	0.340624	1748.03	0.0553236
1136.96	0.305332	4954.99	0.423681	564.928	0.0621918	0	0.0461077	3449.87	0.28641	3477.95	0.323673	3128.77	0.0969053
203.063	0.0623519	1596.87	0.159431	0	0.0460589	0	0.0430049	35286.6	1.26188	2078.15	0.206877	0	0.0348195
0	0.0419547	1676.54	0.166723	0	0.0331387	0	0.0272116	690.02	0.0646977	0	0.035001	0	0.0202273
191.382	0.0588705	0	0.150995	711.123	0.0776611	0	0.040957	789.354	0.0736684	4292.74	0.384908	3539.27	0.108927
429.094	0.127337	1806.49	0.178492	536.817	0.0591887	2369.69	0.0701234	7196.38	0.517038	23056.5	1.12282	4676.53	0.141453
165.473	0.0511044	0	0.113324	0	0.0392496	3264.83	0.0953492	4780.68	0.376117	1276.31	0.132337	1717.21	0.0543745
183.021	0.0563711	0	0.114574	0	0.0377131	0	0.0390954	6980.69	0.505458	858.392	0.0909751	0	0.0309638
317.878	0.0959157	2619.57	0.248834	0	0.0435447	12964.8	0.331659	5170.41	0.400637	13648.6	0.862166	2696.27	0.0840729
206.366	0.0633338	0	0.125649	0	0.0480144	0	0.0384748	3441.46	0.285812	5103.21	0.441535	2661.86	0.0830447
271.592	0.0825259	0	0.144433	0	0.0392147	0	0.0421982	6300.53	0.467726	1495.38	0.15331	2354.55	0.0738109
544.858	0.0548918	1309.08	0.117133	5667.76	0.444915	4615.91	0.139575	1116.66	0.0873286	813.122	0.157898	793.881	0.0750514
556.802	0.0560614	553.523	0.0512603	642.491	0.062827	3573.15	0.109775	1215	0.0946554	887.573	0.171118	1286.19	0.118828
1552.01	0.148808	1297.18	0.11613	655.642	0.0640718	4175.55	0.127106	3685.74	0.261932	2218.64	0.379097	1477.84	0.135335
421.486	0.0427283	0	0.0367148	0	0.0421044	3286.84	0.101425	1188.17	0.0926621	831.529	0.161184	727.835	0.069023
1055.84	0.103702	3741.33	0.301911	900.444	0.0869546	7201.55	0.209567	3414.48	0.245016	2806.02	0.456552	1588.81	0.144762
704.493	0.0704081	2727.48	0.229485	863.647	0.0835497	5252.65	0.157315	4132.37	0.289084	1655.67	0.297198	2295.38	0.202618
821.618	0.0816359	2211.87	0.190228	1042.92	0.100025	6614	0.194129	3296.9	0.237581	3338.84	0.520675	2326.02	0.205046
548.041	0.0552037	2392.43	0.204172	0	0.0423973	3389.62	0.104431	842.307	0.0665874	2088.23	0.360835	1540.09	0.140635
688.737	0.0688876	4269.69	0.337355	721.264	0.0702593	5038.16	0.151377	6070.23	0.397693	2963.27	0.476047	1013.58	0.0948358
522.204	0.0526696	612.605	0.056577	490.172	0.0482919	1747.03	0.0552215	1935.88	0.146697	3879.03	0.580465	714.586	0.0678092
381.486	0.0387517	0	0.0410618	0	0.0371983	1708.41	0.054034	8785.06	0.528551	498.16	0.0997879	662.638	0.0630351
541.277	0.0545409	1149.08	0.103557	579.676	0.0568592	2220.22	0.0696578	2770.07	0.203479	5958.16	0.771564	3852.63	0.31821
1445.37	0.139296	1902.39	0.165819	3291.47	0.284955	8636.96	0.246196	13430.7	0.708973	969.774	0.185496	1667.6	0.151397
1115.46	0.109238	2900.22	0.242258	695.586	0.0678429	2483.57	0.0775996	730.016	0.0579677	1597.81	0.288309	854.08	0.0805133
432.496	0.0438199	635.731	0.0586501	0	0.0391754	3107.44	0.0961552	3511.49	0.251103	513.883	0.102776	473.326	0.0454354
592.72	0.0595701	625.281	0.0577139	1063.03	0.101856	3529.72	0.108513	2883.22	0.210914	1455.53	0.266051	1937.49	0.173771
2440.54	0.22444	3183.19	0.262789	3644.47	0.310767	14276.7	0.376679	1439.05	0.111141	2105.66	0.3633	3339.47	0.281797
901.291	0.0891991	1162.39	0.104694	1645.74	0.153406	5522.72	0.164737	3714.56	0.26371	7581.18	0.888381	1323.5	0.122065
905.002	0.08955	2225.63	0.191298	968.046	0.0931788	6232.47	0.18396	8491.92	0.51546	9948.71	1.0238	3445.98	0.289484
455.339	0.046081	539.08	0.0499563	522.975	0.0514405	3294.44	0.101648	7782.92	0.482812	762.632	0.148823	718.118	0.0681329
1178.4	0.115047	1088.2	0.0983409	1374.82	0.129791	3251.38	0.100386	16489.1	0.805406	2732.11	0.447216	1384.88	0.127365
429.742	0.043547	0	0.0387211	880.644	0.085124	2802.73	0.0871372	3366.64	0.241999	5216.19	0.70957	5168.2	0.404873
705.706	0.070525	744.182	0.0683137	624.725	0.0611428	4309.92	0.130928	1275.39	0.0991269	5303.08	0.717151	2264.82	0.200191
538.891	0.054307	935.934	0.0851664	598.134	0.0586166	2944.06	0.0913308	37560.5	1.21129	1134.82	0.213693	972.347	0.091154
389.708	0.0395704	0	0.0397577	539.034	0.0529783	2570.19	0.0801974	2890.63	0.211399	1068.62	0.202489	1422.06	0.130561
671.393	0.0672112	3104.17	0.257104	557.801	0.0547723	2414.45	0.0755214	2232.24	0.167277	35063	1.57412	2540.78	0.221877
482.189	0.0487321	0	0.0454087	698.695	0.0681358	3149.04	0.0973799	6486.38	0.419242	2042.27	0.354299	1302.03	0.120204
767.359	0.0764508	0	0.0392896	1147.11	0.109471	2263.14	0.0709567	1280.49	0.099504	34427.6	1.56796	1513.43	0.13837
423.845	0.0429622	0	0.037417	571.227	0.0560537	3921.37	0.119832	749.595	0.0594761	431.498	0.0870157	1092.85	0.101876
485.748	0.0490829	886.534	0.0808529	536.738	0.0527586	3615.35	0.111	1102.98	0.086305	917.101	0.176309	831.744	0.0784904
980.765	0.0966844	1283.71	0.114993	4759.02	0.387397	8582.07	0.244823	2020.54	0.152623	4105.74	0.604143	2073.68	0.184857
453.368	0.0458861	0	0.0351433	0	0.0399076	3217.23	0.0993839	3704.07	0.263063	1671.09	0.299551	647.279	0.061619
868.771	0.0861193	1713.63	0.150604	764.203	0.0742867	4391.06	0.133229	1074.23	0.0841501	5112.26	0.700383	1702.85	0.154351
530.941	0.0535273	514.314	0.0477159	0	0.0425071	1906.81	0.0601202	2608.56	0.192759	1505.49	0.273931	787.658	0.0744849
644.832	0.0646382	886.534	0.0808529	1179.23	0.112364	1978.48	0.0623098	8074.01	0.496389	1856.17	0.327298	1127.67	0.104951
617.539	0.0619872	1216.98	0.109342	679.668	0.0663418	2217.77	0.0695836	3283.34	0.236719	1968.44	0.343693	883.636	0.0831836
445.093	0.0450674	0	0.0382864	450.264	0.0444476	2373.78	0.0742967	29661	1.09616	1171.14	0.21978	1206.41	0.111869
649.656	0.065106	1418.38	0.126295	601.213	0.0589095	2638.41	0.0822385	11312.6	0.632526	2453.57	0.41099	1414.52	0.129914
681.876	0.0682249	778.178	0.0713231	0	0.0393584	1853.46	0.0584873	23281.5	0.975376	5871.32	0.764618	668.349	0.063561
394.801	0.0400772	0	0.0360795	0	0.0407131	2495.93	0.0779707	3501.16	0.250457	338.285	0.0688656	5486.17	0.424495
190.135	0.0567002	727.66	0.0765025	3127.52	0.317044	2062.8	0.078983	1076.77	0.0725953	730.168	0.121411	1482.26	0.127859
202.728	0.0603423	1152.52	0.118523	1642.68	0.180075	1991.39	0.0763531	1892.37	0.124169	2096.73	0.313072	2780.74	0.227145
515.733	0.146676	830.232	0.0868183	4003.06	0.388556	7549.33	0.261582	15465	0.702106	8631.74	0.866225	5990.11	0.432598
257.218	0.0759452	1062.71	0.109794	784.527	0.0902467	1998.52	0.0766161	4742.78	0.284587	1553.06	0.241704	1219.07	0.106364
145.724	0.0437461	771.996	0.0809751	8295.5	0.666379	1761.83	0.06785	3095.9	0.195423	4818.5	0.597965	1663.03	0.142343
187.137	0.0558311	621.596	0.0657179	2509.18	0.262591	1856.25	0.0713564	5894.03	0.341859	1508.12	0.235535	1084.6	0.09519
453.936	0.130245	2684.93	0.255946	1198	0.134608	27359	0.705762	1455.96	0.0969214	8703.03	0.870266	5901.24	0.427552
236.591	0.0700682	640.31	0.0676295	822.048	0.0943592	15990	0.483365	2206.82	0.143323	3080.19	0.428458	955.967	0.0843767
199.576	0.0594317	700.588	0.0737613	502.82	0.0587936	1991.39	0.0763531	1012.05	0.0683813	1388.27	0.218865	1011.14	0.0890297
169.488	0.0506991	582.873	0.0617503	490.75	0.0574228	2055.65	0.07872	2966.95	0.188049	2582.73	0.372136	1346.3	0.116817
186.709	0.0557069	533.817	0.0567006	418.352	0.0491597	2486.92	0.0944552	2066.88	0.134847	1043.04	0.169038	1167.62	0.102104
1382.15	0.349969	4434.59	0.390195	1484.87	0.164196	1810.18	0.069647	28991.1	1.007	10641.1	0.970065	9026.94	0.587491
181.006	0.0540514	940.844	0.0978193	3092.32	0.314036	1971.19	0.075608	2558.67	0.164297	1403.2	0.220958	760.381	0.0676979
227.335	0.0674194	1922.27	0.190156	607.469	0.0705981	3346.15	0.125049	38461.6	1.14725	6380.8	0.721866	1544.11	0.13284
227.479	0.0674608	779.884	0.0817686	485.725	0.0568516	2095	0.0801664	1900.93	0.124695	2552.64	0.3686	1181.45	0.103251
247.47	0.0731722	476.675	0.0507853	470.002	0.0550619	1543.62	0.0596974	9576.38	0.501846	4043.13	0.527103	1637.5	0.140311
174.887	0.0522718	415.392	0.044401	411.378	0.04836	1838.52	0.070699	5152.5	0.305417	1232.93	0.196784	686.342	0.0613082
150.661	0.0451946	495.8	0.0527691	346.235	0.0408585	1817.26	0.06991	1892.37	0.124169	699.522	0.116613	522.18	0.0469888
137.7	0.041387	0	0.0383775	0	0.036251	1341.15	0.0520709	858.751	0.0583253	1166.58	0.187187	953.254	0.0841473
0	0.0402282	0	0.0358166	1765.66	0.19226	1582.2	0.0611439	22464.5	0.88005	639.833	0.107196	430.083	0.0388624
227.768	0.0675436	1300.53	0.132734	956.777	0.108981	3431.36	0.12803	2141.83	0.139396	1536.47	0.239431	1125.44	0.0985978
429.183	0.123582	1268.41	0.129668	832.848	0.0955396	2882.3	0.108656	4672.22	0.280948	8009.93	0.829711	3700.58	0.291337
151.367	0.0454015	0	0.0410466	354.804	0.0418486	1741.81	0.0671048	1190.71	0.0799698	595.172	0.100088	872.553	0.0772988
269.918	0.0795458	966.777	0.10038	949.002	0.108144	2697.3	0.102038	1324.99	0.0885893	1773.54	0.271363	1851.25	0.157186
152.073	0.0456085	0	0.0409384	366.353	0.0431813	1700.64	0.0655708	3131.26	0.197434	2357.25	0.345256	2687.43	0.220362
155.605	0.0466432	409.872	0.0438239	382.217	0.0450091	1975.94	0.0757833	4245.1	0.258585	424.427	0.0724139	747.436	0.0665838
141.358	0.0424631	0	0.0384136	351.507	0.0414678	1733.57	0.066798	1889.25	0.123977	594.043	0.0999074	1164.06	0.101809
273.869	0.0806633	434.046	0.0463488	1538.3	0.169603	1868.08	0.0717947	1375.29	0.0917976	2158.03	0.320757	597.012	0.0535423
269.918	0.0795458	787.06	0.08249	1595.09	0.175315	3372.44	0.12597	19324	0.806641	7626.6	0.806006	12191.8	0.719381
183.001	0.0546308	447.195	0.0477194	454.641	0.0533103	2105.74	0.0805609	1913.39	0.125462	519.096	0.0878564	699.216	0.0624223
162.54	0.0486711	0	0.0398563	400.431	0.0471034	1522.6	0.0589085	5675.35	0.331276	1584.51	0.245998	917.273	0.0810999
486.021	0.138812	1422.41	0.144276	1947.74	0.210004	11331.4	0.368485	1000.32	0.0676152	1719.74	0.264219	1807.35	0.153746
185.711	0.0554172	1729.51	0.172735	417.687	0.0490835	2233.79	0.0852508	5441.95	0.319831	2793.23	0.396454	461.562	0.0416477
175.171	0.0523546	442.349	0.0472144	354.804	0.0418486	1751.23	0.0674555	15543.2	0.704404	3784.87	0.501882	780.588	0.0694346
138.966	0.0417595	554.459	0.0588287	764.79	0.0880762	4395.99	0.161122	3265.8	0.205048	940.78	0.15374	686.721	0.061341
315.117	0.0922516	1263.13	0.129163	551.272	0.064277	2659.48	0.100679	32080.6	1.05756	788.2	0.130432	1397.35	0.120978
243.839	0.0721376	452.044	0.0482244	422.339	0.0496166	2271	0.0866095	858.751	0.0583253	23912	1.35826	9573.29	0.612165
166.083	0.0497058	620.89	0.0656457	427.659	0.0502259	2292.63	0.0873985	4334.73	0.263326	3209.42	0.442457	1249.25	0.108854
146.711	0.0440358	410.906	0.0439321	605.771	0.0704077	1605.61	0.0620205	3902.02	0.240197	1488.25	0.232793	555.418	0.0499051
248.487	0.0734619	925.172	0.0962684	418.019	0.0491216	1688.89	0.0651325	0	0.0514775	2072.42	0.310005	1644.5	0.140868
318.432	0.0668572	734.129	0.0523427	1673.12	0.127398	3499.74	0.072745	32131.3	1.10001	1936.97	0.267171	1565.22	0.119131
0	0.0368598	0	0.0376647	1928.53	0.145431	2003.19	0.0422958	2842.81	0.195169	378.81	0.0585409	631.569	0.0498405
507.073	0.104396	1882.87	0.128965	4255.37	0.295017	9118.69	0.179082	2409.32	0.167907	1040.24	0.15294	1417.45	0.108494
0	0.0349234	0	0.0476548	2373.33	0.176022	1942.41	0.0410389	925.248	0.0679974	1022.16	0.150482	774.552	0.0607811
572.272	0.117034	2325.41	0.156899	2044.24	0.153488	3104.46	0.0647949	1361.55	0.0984827	17513.1	1.16459	5616.17	0.37036
212.651	0.045149	823.816	0.0585501	2115.71	0.158429	3776.65	0.0782756	6280.92	0.385689	2480.18	0.329743	999.752	0.0777661
0	0.0409025	934.373	0.0661477	2110.24	0.158052	2015.36	0.0425472	6368.56	0.390021	8704.73	0.818589	1809	0.13642
304.725	0.0640714	1218.7	0.0854165	2451.72	0.181309	2172.26	0.0457838	1572.89	0.112906	2059.5	0.281691	624.111	0.0492665
254.416	0.0537779	715.981	0.0510818	2214.67	0.165227	2825.2	0.0591387	21699.4	0.904361	3174.44	0.403427	2581.99	0.189198
0	0.0404948	0	0.0397985	1599.61	0.122142	1840.79	0.0389335	7682.96	0.452312	461.932	0.0709308	573.339	0.0453495
0	0.035297	0	0.0338174	1855.81	0.140333	0	0.0347542	3617.61	0.241927	1124.03	0.164249	611.399	0.0482872
0	0.0417178	787.779	0.0560606	1422.16	0.109333	0	0.0365139	1572.11	0.112854	1661.45	0.233606	2857.55	0.207297
0	0.0432126	1251.99	0.0876473	1605.31	0.122551	0	0.0375823	7106.11	0.425578	851.228	0.126915	1192.24	0.0920496
214.288	0.0454887	675.582	0.0482691	1593.9	0.121733	2780.36	0.0582275	20695.7	0.880955	57287.7	1.64029	2848.21	0.20669
254.911	0.0538798	0	0.0437752	1593.46	0.121702	1875.65	0.0396563	7915.32	0.462826	3752.92	0.460034	737.327	0.0579447
0	0.0358406	0	0.0388286	1932.13	0.145683	2371.03	0.0498689	56845.7	1.36756	437.633	0.0673253	745.295	0.0585525
0	0.0330549	0	0.0329768	1682.39	0.128059	0	0.0349428	42980.6	1.24097	303.866	0.0472326	577.708	0.0456871
271.955	0.0573789	2198.56	0.148978	1464.66	0.112417	1866.55	0.0394677	6116.53	0.377499	847.239	0.126358	2999.53	0.216482
0	0.0391699	0	0.0322333	12628.6	0.678565	1874.13	0.0396248	34029.3	1.12832	3671.03	0.452266	2962.85	0.214118
0	0.037777	753.699	0.0537005	0	0.0966186	2056.44	0.0433956	0	0.0518302	1019.99	0.150187	978.09	0.0761452
499.245	0.102868	2341.54	0.157901	1818.72	0.137721	2538.34	0.053294	7184.74	0.429277	2810.53	0.365635	1235.87	0.0952575
295.22	0.062135	1065.81	0.0751032	1400.09	0.107728	1877.17	0.0396877	12321.2	0.638236	1199.22	0.174279	1183.07	0.0913743
0	0.0320357	0	0.034949	1362.53	0.10499	2475.34	0.0520056	12855.8	0.656833	1382.49	0.198272	2246.68	0.166675
267.15	0.0563937	826.16	0.0587117	1715.57	0.130419	2372.56	0.0499003	10827.8	0.583447	2357.2	0.315977	4916.3	0.331865
297.886	0.0626786	1331.9	0.0929818	2026.1	0.152229	7493.1	0.149544	2816.4	0.193531	1406.89	0.201419	1101.33	0.0853299
375.351	0.0783397	928.235	0.0657274	0	0.0913628	2315.9	0.0487376	2483.99	0.172662	2493.77	0.331251	1622.9	0.123251
0	0.0403249	0	0.0425466	0	0.0744309	2021.44	0.0426729	2876.96	0.197282	436.53	0.0671614	856.472	0.0669943
0	0.0356368	0	0.0319746	0	0.0837781	0	0.0341886	2011.85	0.142176	563.188	0.0858119	572.466	0.0452819
0	0.0347875	0	0.0386023	0	0.0779243	0	0.03444	2977.32	0.203464	689.129	0.104003	0	0.0395415
0	0.0398153	1280.51	0.0895548	1812.47	0.13728	2092.98	0.0441498	1314.76	0.0952598	1174.81	0.171034	890.463	0.0695606
233.816	0.0495314	950.441	0.0672469	0	0.0912998	3327.48	0.0692885	14063.7	0.69704	1711.78	0.239834	1546.36	0.11778
239.575	0.0507204	976.471	0.0690251	1736.4	0.131899	2910.36	0.060867	1498.2	0.107834	1194.78	0.173689	978.541	0.076179
242.045	0.05123	0	0.0332678	0	0.0772634	0	0.0323346	2122.55	0.149415	775.834	0.116328	1303.66	0.100221
0	0.0421594	0	0.0432902	0	0.0881841	2155.48	0.0454382	1864.54	0.132455	2566.88	0.339314	831.484	0.0651033
0	0.0413781	0	0.0351753	0	0.0732979	0	0.0368596	5414.51	0.341572	782.336	0.117246	939.82	0.073275
211.505	0.0449112	0	0.044842	0	0.0861385	2401.69	0.0504973	1378.46	0.0996451	1200.71	0.174475	540.185	0.0427832
0	0.0332587	0	0.0333002	0	0.0749345	0	0.0384622	764.705	0.0565325	1098.42	0.160807	1013.31	0.0787791
0	0.0385244	1957.23	0.133718	0	0.0918663	1972.79	0.0416674	2064.27	0.145611	396.971	0.0612614	0	0.0405883
0	0.0420575	824.754	0.0586147	0	0.0910481	2048.83	0.0432385	964.749	0.0707977	920.598	0.136552	2748.41	0.200172
282.576	0.0595532	1240.88	0.0869037	2643.07	0.194087	1931.79	0.0408189	17551.6	0.8007	716.448	0.107904	708.156	0.055716
308.375	0.07465	1047.47	0.0919453	1896.71	0.163768	5111.54	0.118315	19849.3	0.73069	1933.36	0.367562	2338.4	0.227097
423.002	0.100997	2943.59	0.238534	1249.04	0.110949	2932	0.0696223	1869.59	0.102864	2024.66	0.381608	2094.06	0.20581
406.92	0.0973443	1756.25	0.149511	1472.54	0.129515	7827.89	0.175667	6469.78	0.315978	896.718	0.189116	1604.42	0.161574
196.519	0.0482252	1218.21	0.106137	472.657	0.0434841	2913.37	0.0691951	2028.55	0.111124	913.817	0.192375	500.535	0.0533736
164.838	0.0406087	1550.91	0.133194	2585.06	0.216761	3429.64	0.0809606	1188.97	0.0666649	585.425	0.127655	576.883	0.0612654
152.138	0.0375387	501.694	0.0451188	417.655	0.0385215	2153.15	0.0516051	1900.34	0.104468	284.485	0.064138	361.832	0.0388706
219.3	0.0536656	561.427	0.0503555	490.023	0.0450458	4007.85	0.0939687	22925.9	0.798715	2814.33	0.493704	2464.61	0.237897
248.777	0.0606604	1618.32	0.138582	1166.21	0.103973	0	0.0471397	1377.32	0.0768201	1200.15	0.245261	964.987	0.100413
196.194	0.0481475	685.809	0.0611704	561.709	0.0514661	2565.95	0.0611961	1779.5	0.0981509	1404.73	0.281191	439.371	0.0470047
232.375	0.0567744	626.718	0.0560475	551.217	0.0505291	2408.37	0.0575461	5242.25	0.263939	946.558	0.198583	627.452	0.0664574
148.769	0.0367227	493.495	0.0443978	533.753	0.0489674	2473.68	0.0590605	2766.33	0.148538	454.646	0.100572	573.185	0.0608846
142.679	0.035246	0	0.043563	399.638	0.0368904	2159.8	0.0517604	13014.9	0.548042	474.637	0.104763	845.607	0.0885406
172.251	0.0423962	570.545	0.0511524	1247.8	0.110845	2438.5	0.0582451	3055.96	0.162824	1986.89	0.375826	1083.39	0.112043
207.731	0.0509066	4544.76	0.345848	461.865	0.0425124	0	0.0463631	1405.43	0.0783264	1359.15	0.273314	1164.21	0.1199
167.254	0.0411916	0	0.0420072	716.755	0.0652089	2759.54	0.0656616	1124.54	0.0631665	2234.81	0.413036	4290.09	0.380572
170.8	0.0420465	491.77	0.0442461	565.986	0.0518478	15875.3	0.326755	1076.37	0.0605426	1219.88	0.248792	1373.44	0.139941
231.229	0.0565024	999.084	0.087885	694.302	0.0632307	3649.64	0.0859309	12913.4	0.544932	1063.79	0.220467	1937.85	0.19193
141.398	0.0349351	0	0.0418554	412.285	0.0380356	0	0.046596	1170.15	0.0656445	405.236	0.0901347	366.762	0.0393898
156.474	0.038588	0	0.0388197	680.931	0.0620508	0	0.0436838	5053.04	0.25563	1012.51	0.210961	415.876	0.0445472
171.606	0.0422408	0	0.0426902	1760.49	0.152906	2123.23	0.0509062	2038.89	0.111659	1329.51	0.268154	555.389	0.0590501
144.121	0.0355957	0	0.0398063	0	0.0308172	0	0.0328502	2993.51	0.159763	436.398	0.0967308	0	0.0376592
281.118	0.068277	1088.78	0.0953984	1145.7	0.102238	2582.75	0.0615844	4703.77	0.240081	2334.67	0.427548	845.607	0.0885406
146.845	0.0362564	0	0.0429179	372.096	0.0343917	0	0.0463242	15530.3	0.621072	775.953	0.165758	611.578	0.0648305
274.332	0.0666837	1094.69	0.0958917	604.167	0.0552488	4044.36	0.0947841	1847.26	0.101698	3088.6	0.52909	772.902	0.0812372
373.925	0.0898054	1415.37	0.122265	471.886	0.0434147	2354.86	0.0563036	1963.86	0.107772	8438.21	0.991287	4540.04	0.398329
210.498	0.0515672	545.813	0.0489894	658.944	0.0601074	3144.31	0.074476	1691.71	0.0935349	558.136	0.122068	701.09	0.0739684
150.052	0.0370336	494.789	0.0445117	364.458	0.0336976	0	0.0339375	27199.6	0.881949	295.523	0.0665437	460.932	0.0492546
218.81	0.0535491	506.012	0.0454983	414.203	0.0382091	2577.71	0.0614679	1836.1	0.101115	2412.84	0.438723	514.887	0.0548619
138.038	0.0341191	0	0.0412483	396.574	0.0366127	0	0.0416646	33296.9	0.98253	220.584	0.0500921	0	0.0375207
163.711	0.0403367	565.768	0.050735	463.021	0.0426165	0	0.0477221	1479.99	0.0823107	418.041	0.0928507	1052.94	0.109066
187.442	0.0460491	0	0.0437907	597.534	0.0546588	2083.36	0.0499743	1379.13	0.0769173	955.807	0.200329	3296.92	0.305946
249.271	0.060777	0	0.0351009	601.436	0.0550059	2396.66	0.0572743	7650.15	0.363159	1438.45	0.286972	6221.62	0.508364
192.626	0.0472926	0	0.0440943	507.03	0.0465728	2349.85	0.0561871	1141.52	0.0640897	625.515	0.135803	413.563	0.0443049
156.956	0.0387045	560.125	0.0502417	402.32	0.0371333	2661.8	0.0634095	7913.17	0.373314	711.636	0.15307	491.535	0.052439
169.832	0.0418133	587.498	0.0526323	519.028	0.0476486	2746.05	0.065351	1771.17	0.0977136	464.445	0.102629	1003.24	0.104186
206.266	0.0505568	654.255	0.0584382	944.237	0.0850248	2833.85	0.0673701	2345.91	0.127402	1433.23	0.28608	1819.1	0.181235
171.928	0.0423185	511.627	0.0459916	405.002	0.0373762	0	0.0356071	1907.8	0.104856	1498.98	0.297254	2923.05	0.27604
153.101	0.0377719	0	0.0406411	380.122	0.0351205	0	0.0484987	0	0.0497557	947.996	0.198855	1728.58	0.172997
140.598	0.0347408	532.386	0.0478131	399.255	0.0368557	0	0.0352965	16239.9	0.640362	349.862	0.0783004	0	0.0344055
198.791	0.0487693	0	0.0439804	468.801	0.0431371	2181.43	0.0522652	1553.95	0.0862465	1731.76	0.335667	895.544	0.0935249
0	0.0486155	581.534	0.0747742	457.95	0.05907	3094.45	0.247924	2378.65	0.187753	1084.97	0.210667	2937.11	0.321952
314.402	0.0863166	887.58	0.111924	653.255	0.0832138	4715.72	0.354776	3327.82	0.253188	2049.61	0.363892	1892.62	0.220058
310.746	0.0853558	765.663	0.0972978	559.629	0.0717151	3863.28	0.300274	1754.02	0.141948	1283.72	0.24454	1680.34	0.197816
0	0.0470398	484.363	0.0626714	408.601	0.0528729	2686.51	0.218816	1002.51	0.0836747	315.37	0.06618	670.061	0.08387
488.614	0.131012	1282.34	0.157775	852.039	0.107179	7116.71	0.491059	5944.27	0.411315	1327.38	0.25181	2362.85	0.267421
534.291	0.142388	1207.83	0.149292	1240.11	0.152278	6296.25	0.447102	1670.01	0.135611	883.31	0.174937	1384.82	0.165913
491.222	0.131665	1152.71	0.142967	799.855	0.100946	4774.09	0.358381	2181.38	0.173532	4154.16	0.62144	1857.38	0.216403
604.025	0.15949	1822.02	0.216973	1044.2	0.129782	8540.34	0.561702	4996.8	0.357472	1528.74	0.284574	2072.75	0.238504
249.301	0.0690609	463.096	0.0600022	0	0.047213	1755.29	0.148603	7942.68	0.514053	711.311	0.143314	1461.92	0.174346
220.391	0.0612978	476.782	0.0617207	583.44	0.0746525	2544.93	0.208486	8549.03	0.542649	5062.43	0.709136	1473.23	0.175575
654.977	0.171788	2344.04	0.270723	680.002	0.0864736	3827.5	0.297906	0	0.0721849	2405.27	0.413967	1365.01	0.163734
346.434	0.0946946	1179.75	0.146075	1014.67	0.126343	5073.43	0.37662	1424.05	0.116805	686.449	0.138652	11678.1	0.865473
283.518	0.0781691	1545.27	0.1871	618.124	0.0789152	3719.11	0.290697	1370.8	0.112683	889.989	0.176143	1256.93	0.151753
0	0.0566861	745.425	0.094848	558.18	0.071536	1812.41	0.153069	1891.84	0.152253	5754.28	0.768796	1984.45	0.229509
330.383	0.0905056	1534.95	0.185966	522.029	0.0670583	3634.83	0.285048	4116.05	0.304042	7033.41	0.865719	2873.15	0.31605
215.263	0.0599143	562.356	0.0723975	415.144	0.0536968	3291.46	0.261643	5860.15	0.406678	323.893	0.0679078	865.81	0.10706
365.819	0.0997291	716.217	0.0913013	627.769	0.0800974	2969.36	0.2391	1710.92	0.138702	718.288	0.144618	853.21	0.105584
226.812	0.0630272	624.487	0.080076	474.279	0.0611118	4454.88	0.338474	6679.62	0.450731	665.681	0.13474	884.746	0.109273
0	0.0529967	588.627	0.0756517	468.546	0.0603954	1915.64	0.161086	1426.06	0.116959	523.384	0.107485	7873.06	0.679252
464.001	0.124825	1094.82	0.136275	981.569	0.122474	5329.43	0.3919	1359.51	0.111807	1704.93	0.312252	1752.18	0.205406
229.24	0.0636806	614.691	0.0788694	460.526	0.0593924	3119	0.249645	2278.2	0.18054	645.345	0.130893	1665.11	0.1962
339.799	0.0929652	830.044	0.105049	544.857	0.0698882	4823.08	0.361394	4190.29	0.308679	3612.66	0.563247	3593.72	0.380243
216.687	0.0602986	978.4	0.122674	761.982	0.0963962	1965.15	0.164906	16928.6	0.848804	755.605	0.151562	682.083	0.0853105
311.184	0.0854711	926.993	0.116604	614.911	0.0785212	4275.41	0.327068	9165.76	0.570627	787.184	0.157397	1358	0.162961
0	0.0556484	608.167	0.078065	517.125	0.0664493	2151.07	0.17911	1732.79	0.140351	957.633	0.188271	1752.18	0.205406
273.812	0.0755942	772.017	0.0980657	1697.86	0.202787	3018.79	0.242597	3216.63	0.245769	1053.91	0.205256	1068.26	0.13046
424.897	0.114909	1542.94	0.186844	907.9	0.113806	4670.58	0.351978	13878.4	0.753485	3150.53	0.509553	1772.92	0.207584
412.104	0.111643	1034.21	0.129219	880.977	0.110617	5783.69	0.418317	14011.3	0.757967	1178.33	0.22674	1530.3	0.181759
433.652	0.117138	645.606	0.0826721	697.392	0.0885871	3143.6	0.251367	8383.92	0.534972	810.243	0.161636	1924.6	0.22336
700.612	0.182664	1469.99	0.1788	1472.96	0.178321	5254.11	0.387434	1405.39	0.115362	4899.88	0.69427	2213.6	0.252664
378.899	0.103111	2945.31	0.32875	874.94	0.109901	2824.5	0.22877	7482.46	0.491589	1131.72	0.218752	4098.48	0.422372
664.125	0.173978	3604.14	0.388021	909.719	0.114021	5172.01	0.382538	1513.78	0.123709	10292	1.0552	3550.36	0.376519
422.335	0.114256	805.688	0.102124	805.237	0.10159	4573.9	0.345952	5993.1	0.413994	1759.84	0.320696	1059.34	0.129442
562.812	0.149421	1422.59	0.173535	1156.86	0.142785	8256.37	0.548143	1046.4	0.0871783	5054.86	0.708452	1485.52	0.17691
695.1	0.181357	6153.53	0.582544	930.963	0.116528	5323.06	0.391523	14040.5	0.758946	2320.85	0.402361	2920.7	0.320442
235.819	0.0654484	517.107	0.0667666	439.943	0.0568132	2657.62	0.216718	0	0.0699179	5410.76	0.739879	1019.47	0.124874
252.895	0.0700217	897.107	0.113057	455.375	0.0587476	2758.67	0.224035	1866.23	0.150347	2383.57	0.411	1454.5	0.173537
314.987	0.0864703	875.303	0.110461	790.892	0.0998709	4444.66	0.337828	0	0.0703816	578.722	0.118178	1255.35	0.151577
0	0.0478853	531.769	0.0685948	446.226	0.0576013	1889.23	0.159041	1243.28	0.102739	1268.72	0.24203	1148.99	0.139631
0	0.055879	578.285	0.074372	428.816	0.0554162	1388.96	0.119442	6194.83	0.424969	1717.18	0.314143	2077.95	0.239031
1549.41	0.459903	2172	0.352213	1299.7	0.314991	13361.7	0.914685	0	0.0884317	2246.92	0.309115	2724.44	0.209574
493.125	0.173584	0	0.143873	516.323	0.138259	2420.69	0.264919	0	0.092327	3501.04	0.443397	1764.87	0.140964
859.038	0.284092	1806.12	0.301837	872.883	0.223088	8293.68	0.686905	4520.27	0.226238	2865.64	0.37814	2177.49	0.1711
461.437	0.16334	977.913	0.175578	602.727	0.15955	2289.64	0.252387	0	0.100223	1186.82	0.176117	1008.36	0.0830489
1229.7	0.383187	1439.83	0.248219	907.157	0.230836	7157.08	0.622048	7350.77	0.343568	1403.52	0.204978	2178.05	0.171141
1235.45	0.384635	1715.94	0.288943	1221.58	0.298888	8148.2	0.678947	2999.67	0.156071	1264.15	0.186522	2133.98	0.167969
789.984	0.264273	1755.69	0.29465	719.285	0.187512	6765.16	0.598172	3054.62	0.158703	5290.48	0.60183	2857.41	0.218685
765.159	0.257036	1153.58	0.203902	720.997	0.187916	5248.96	0.497455	0	0.0941166	1609.1	0.231526	1621.08	0.130227
1054.29	0.337759	1648.83	0.27922	1015.49	0.25489	9356.25	0.742249	3048.01	0.158388	3289.32	0.422245	2516.45	0.195136
778.883	0.261044	998.169	0.17889	679	0.177945	5102.23	0.486935	0	0.0909584	1416.92	0.206733	1779.67	0.142062
770.108	0.258483	1278.33	0.223489	881.795	0.225109	7621.51	0.649308	0	0.107539	1515.83	0.219579	2103.56	0.165772
1456.45	0.438358	2075.72	0.339249	1366.23	0.328466	11197.9	0.827872	6796.45	0.321828	3071.68	0.399893	2812.74	0.215634
1865.87	0.528991	3019.05	0.45811	1942.41	0.436742	34983.6	1.37628	0	0.0971696	5404.29	0.610822	3582.84	0.266798
949.651	0.309422	2460.19	0.389837	734.717	0.191151	5941.64	0.545207	0	0.108224	2746.93	0.365337	2435.34	0.189443
1043.44	0.334864	1737.5	0.292043	2708.15	0.56065	7215.28	0.625524	13360	0.54754	11404.3	0.962586	2809.17	0.21539
957.342	0.311538	1265.64	0.221516	1648.8	0.383379	6465.12	0.579328	6808.38	0.322302	7229.84	0.740737	4075.09	0.297992
2838.27	0.707196	3382.34	0.499468	1029.05	0.257854	11208.4	0.82833	3786.89	0.193076	2741.81	0.364781	2868.75	0.219457
1181.66	0.370995	2365.9	0.377718	1333.49	0.321863	15479.8	0.98805	8759.56	0.396364	2576.35	0.346582	3892.03	0.286523
3470.29	0.801559	6474.92	0.778406	4799.12	0.816753	197944	1.85169	2984.31	0.155335	5071.41	0.584189	8786.86	0.548115
928.701	0.303633	2153.04	0.349677	968.091	0.244446	8540.1	0.70017	16033.1	0.62297	2736.3	0.364181	2605.68	0.201359
592.331	0.204927	1075.55	0.191431	569.133	0.15133	4027.62	0.405154	3361.88	0.173284	1654.68	0.237307	2377.14	0.185335
1461.19	0.439471	1888.62	0.313462	1281.92	0.311352	15243.7	0.980366	0	0.118804	2634.33	0.353005	3153.69	0.238654
3542.9	0.811524	4360.85	0.600573	2823.93	0.577696	42000.9	1.45193	0	0.123489	7130.13	0.734271	5295.8	0.37071
832.665	0.276576	1274.7	0.222925	863.104	0.220864	7096.14	0.618389	13127.6	0.540592	5891.89	0.648075	3248	0.244917
719.867	0.243674	3575.19	0.520534	629.653	0.166086	5410.79	0.50889	0	0.117488	1690.34	0.241803	2353.02	0.183627
8406.3	1.23669	11653.7	1.06841	10003.3	1.17992	150133	1.80897	2737.02	0.143386	6860.6	0.716458	10371.2	0.616482
3051.9	0.74071	4227.55	0.587609	3306.02	0.644535	58127.8	1.5714	0	0.0799044	5691.97	0.633046	5461.5	0.380105
405.649	0.145024	0	0.11879	514.161	0.13772	1966.88	0.220735	5342.02	0.261979	1104.12	0.164856	1840.7	0.146576
1899.13	0.535894	3665.4	0.530187	2300.55	0.497247	26519.2	1.25169	6039.24	0.291193	3636.42	0.456629	3654.88	0.271434
1396.12	0.42405	3278.84	0.487913	1633.77	0.380549	13977.7	0.937097	12189.7	0.511851	21917.9	1.28142	21207.6	0.953517
722.115	0.244342	1170.02	0.206509	719.285	0.187512	5025.23	0.481355	4342	0.21829	1429.7	0.208403	1902.02	0.15109
879.118	0.28977	1163.79	0.205522	816.031	0.210084	5159.4	0.491052	3351.82	0.17281	977.187	0.1473	2014.96	0.159347
624.058	0.214725	1106.28	0.196363	671.388	0.176125	5075.66	0.485014	14899.7	0.591966	2626.57	0.352149	2670.22	0.205833
1305.05	0.401949	1476.34	0.253715	721.282	0.187984	4051.59	0.407075	0	0.0975381	1991.21	0.278842	3401.93	0.255044
1501.76	0.448935	1937.64	0.320296	1383.03	0.331835	8564.16	0.70145	7091.27	0.333461	2820.95	0.373345	3378.32	0.253498
1719.46	0.497815	1987.07	0.327131	1585.46	0.371386	11995.5	0.861445	0	0.0791148	3758.43	0.468361	3070.95	0.233123
754.719	0.253974	1254.79	0.219825	3718.16	0.696888	6627.25	0.589573	5538.11	0.270296	12568.9	1.01119	4602.69	0.330203
1092.37	0.347836	2035.88	0.333824	1328.17	0.320785	8667.81	0.706939	0	0.0912742	2900.53	0.381866	2760.51	0.212055
883.466	0.290995	1157.13	0.204465	881.498	0.225042	3421.73	0.355025	0	0.116225	1855.37	0.262313	1721.67	0.137751
775.828	0.260153	998.169	0.17889	772.701	0.200044	7038.54	0.614912	0	0.0937482	1606.74	0.231226	1484.83	0.119937
1693.11	0.400831	2410.56	0.259115	3671.99	0.442237	8294.13	0.830663	3388.27	0.172762	3934.9	0.325087	5523.84	0.263778
1865.46	0.432804	2614.33	0.277975	2786.47	0.354492	6477.66	0.713657	7858.79	0.359708	3713.47	0.309625	5027.22	0.242944
2135.87	0.480469	2165.83	0.235913	1885.28	0.254429	6010.07	0.679648	4457.42	0.221245	3994.37	0.329191	5552.11	0.26495
5790.07	0.923091	5203.64	0.486341	4027.92	0.474924	38541.6	1.53499	17802.5	0.663788	8594.19	0.595421	8864.86	0.392047
1865.46	0.432804	2078.61	0.227493	1336.6	0.187317	6442.37	0.711151	6729.74	0.3162	2655.66	0.231641	4033.44	0.199715
1918.41	0.44237	2054.29	0.225131	2348.13	0.307295	6157.67	0.690575	15697.8	0.609218	3175.61	0.270852	5204.37	0.250433
14802.4	1.37331	11036.8	0.810569	11024.8	0.920297	87943.1	1.76559	4278.37	0.213306	13683.8	0.805942	19786.7	0.704841
1560.46	0.37532	1540.69	0.173734	1500	0.207836	4223.67	0.531298	3636.39	0.184247	8391.69	0.585498	17511.8	0.650147
2026.51	0.461546	3234.21	0.332914	2462.59	0.319878	8685.83	0.853158	3273.85	0.167416	4879.21	0.387968	6004.46	0.283477
3749.79	0.713927	3689.11	0.371052	3953.85	0.468235	10821.1	0.962008	10391.7	0.449582	5090.5	0.401397	7276.62	0.333521
4041.08	0.748627	4961.34	0.469006	11930.8	0.959635	11594.3	0.996497	2974.55	0.153284	35241.5	1.26962	13784.6	0.54981
1984.08	0.454077	2400.79	0.258201	2188.77	0.289459	6224.71	0.695479	3567.47	0.181072	3508.28	0.295041	4801.91	0.233326
2765.76	0.581002	3339.58	0.341906	2443.91	0.317838	8338.83	0.833275	3298.72	0.16858	14454.5	0.832441	6824.13	0.316058
2406.03	0.525281	2423.6	0.260335	4469.06	0.513581	7419.3	0.77709	4492.22	0.22278	4511.6	0.364059	6106.32	0.287594
4665.23	0.81702	3969.26	0.393683	4432.41	0.510445	15333.1	1.13541	3894.66	0.196051	6864.2	0.505881	8744.4	0.387753
2933.64	0.60559	2517.03	0.269021	2901.03	0.366396	5682.11	0.654701	4471.81	0.22188	2924.35	0.252123	5017.19	0.242519
1403.08	0.343977	3940.6	0.391397	2274.11	0.299057	7228.13	0.764723	0	0.125019	9009.58	0.615345	8986.98	0.396377
981.448	0.253724	1648.65	0.184783	1371.2	0.1917	2449.8	0.34686	10841.1	0.464509	1912.25	0.172386	0	0.145092
2751.14	0.57882	3551.47	0.359698	2742.91	0.34992	8738.02	0.856089	6429.47	0.304238	8436.18	0.58769	6775.04	0.314142
2630.06	0.560484	3771.3	0.377758	4329.49	0.501565	10161.7	0.930664	0	0.123484	5578.98	0.431602	7070.36	0.325606
3153.37	0.636513	3078.72	0.319465	1884.64	0.254353	6069.54	0.684072	4096.19	0.205154	5461.94	0.424469	5979.95	0.282483
3286.24	0.654555	2905.93	0.304263	4229.07	0.492798	6228.37	0.695746	5441.27	0.263641	4665.9	0.37418	6378.25	0.29849
5300.64	0.87937	4481.26	0.433459	3961.35	0.468915	12173.2	1.02086	0	0.129836	7666.75	0.548798	10149.1	0.436448
1915.14	0.441783	2129.82	0.232446	1612.26	0.221666	5893.74	0.670905	4716.87	0.232625	3168.05	0.270294	5473.38	0.261684
1927.29	0.443965	3463.8	0.352383	2543.35	0.328645	10276.6	0.936261	0	0.126078	3883.18	0.3215	7815.7	0.353858
3454.35	0.67671	5045.39	0.475064	3882.49	0.461736	33321.5	1.48105	2984.57	0.15376	8490.55	0.59036	10108	0.435064
2490.47	0.53875	2800.09	0.294815	2295.43	0.301438	7191.49	0.762325	3023.56	0.155612	4338.35	0.352542	5780.54	0.274355
7265.54	1.03642	7769.05	0.648379	6603.93	0.675995	72367.1	1.72215	0	0.107553	7502.01	0.54019	13011.3	0.527095
2028.19	0.461839	2245.09	0.243495	1664.69	0.228053	5930.46	0.673677	11279.6	0.478799	4398.02	0.356527	5501.59	0.262856
1473.13	0.358075	1876.23	0.207643	2395.7	0.312547	6564.59	0.719787	4143.35	0.207272	9822.88	0.652763	4301.98	0.211605
2181.02	0.488147	3142.73	0.325028	2343.35	0.306766	10367.1	0.940632	25187.1	0.825487	11469.7	0.722658	5656.1	0.269244
1112.26	0.28276	1648.65	0.184783	1123.55	0.159845	2614.77	0.365944	8051.39	0.366907	2689.29	0.234231	3221.14	0.162767
1550.59	0.37339	4286.98	0.4186	1858.7	0.251292	5220.82	0.617973	0	0.1301	10866.4	0.697912	4993.81	0.241525
1456.13	0.354677	2065.27	0.226197	1467.81	0.20383	3393.43	0.45038	0	0.124331	3434.59	0.289741	4331.05	0.212883
1368.91	0.337012	1775.76	0.197623	1494.22	0.207118	3413.16	0.452405	8081.28	0.368018	3296.74	0.279739	3975.4	0.197124
2126.06	0.478791	2957.14	0.308797	2368.28	0.309524	7527.28	0.783967	18866.4	0.689776	5345.31	0.417297	5750.23	0.273113
1865.92	0.432888	2649.35	0.281175	2310.01	0.303062	8025.59	0.814724	11294.4	0.479276	10715.7	0.691576	17665.3	0.65398
651.856	0.176017	0	0.103821	0	0.118769	1331.61	0.204747	0	0.110252	1697.63	0.154534	0	0.0954387
4507.05	0.800404	5851.24	0.530804	4150.68	0.485882	21878.7	1.30407	2944.54	0.151854	9853.18	0.654118	9603.43	0.417886
1677.18	0.39781	1856.28	0.205662	1750.49	0.238407	4177.64	0.527033	3903.99	0.196474	5176.15	0.406777	4624.06	0.22566
578.546	0.116782	2071.1	0.192693	949.487	0.0618086	4305.17	0.731381	0	0.181327	20755	0.970066	8112.63	0.42417
405.97	0.0833992	1253.16	0.121204	1285.41	0.0827709	4030.04	0.701023	11549.5	0.472221	9453.4	0.600419	8207.6	0.428072
0	0.0470924	703.222	0.0698731	0	0.038341	1604.86	0.35379	13854.3	0.540967	4012.09	0.308053	4018.11	0.235271
329.602	0.0682461	0	0.0505965	979.679	0.0637114	2993.23	0.572278	16173.6	0.604172	10371.5	0.640067	9041.37	0.461523
0	0.051194	3620.37	0.31419	0	0.0437956	2626.13	0.520352	0	0.235889	6197.92	0.439041	11000.5	0.534787
317.464	0.0658155	559.515	0.055994	839.289	0.0548317	19038.4	1.43654	10002.1	0.422313	25067.7	1.06436	20158.8	0.801574
328.463	0.0680182	755.433	0.0748667	1117.8	0.072369	9655.63	1.12778	0	0.223213	11406.5	0.682158	11174.3	0.540953
312.731	0.064866	0	0.0517347	956.024	0.0622209	2580.64	0.513653	6895.87	0.311593	7618.86	0.513837	7114.82	0.381963
0	0.0585238	659.665	0.0656873	925.878	0.0603181	6188.07	0.906304	0	0.213772	12385	0.71962	12956.7	0.601295
350.727	0.0724616	578.028	0.0577931	843.782	0.0551172	7064.88	0.972292	10058.1	0.424175	14586.9	0.796601	12595	0.589456
432.859	0.0886781	2510.51	0.228896	1371.44	0.088067	8812.35	1.08261	8594.68	0.374001	11537.6	0.687301	10696.1	0.523866
0	0.0488014	866.897	0.0854413	0	0.0442713	1786.46	0.386095	5126.68	0.241296	8294.17	0.546926	6386.35	0.349693
482.184	0.0982865	1483.21	0.141876	5962.31	0.333684	17024.9	1.39022	23057.9	0.763204	15921.3	0.838906	14382.6	0.646093
315.57	0.0654357	0	0.0488708	0	0.0479183	5546.99	0.85243	0	0.150744	15710.9	0.832434	12865.9	0.598344
0	0.0538525	0	0.0520285	0	0.0433834	4837.39	0.786252	9412.04	0.402412	9207.49	0.589403	7220.83	0.386554
394.794	0.0811965	0	0.0457865	0	0.0481086	4546.31	0.756845	0	0.196441	18122.8	0.902557	13165.8	0.608051
0	0.0481938	0	0.0512574	0	0.034694	2765.1	0.540447	0	0.172861	7736.5	0.519709	6953.93	0.374945
295.541	0.0614101	988.653	0.0968604	0	0.0473158	9767.34	1.13344	0	0.168562	24286.8	1.04859	19394.3	0.783078
389.793	0.0802091	730.446	0.07248	851.272	0.0555929	5010.78	0.803117	8652.38	0.37604	20740.8	0.969723	11415.3	0.549414
301.012	0.0625114	0	0.053644	904.812	0.0589861	4093.04	0.708102	10603.2	0.442081	11308.9	0.6783	10564.1	0.519078
0	0.0536626	549.329	0.0550026	2748.09	0.168998	3076.74	0.583584	5333.29	0.249807	9084.56	0.583831	9343.51	0.473297
529.833	0.107477	722.386	0.071709	1747.89	0.1109	12373.6	1.24727	0	0.209517	27331.5	1.10727	26368.9	0.933279
516.989	0.105009	652.043	0.064953	1046.82	0.0679292	23681.7	1.52053	0	0.161736	43025.4	1.32261	36798.4	1.09948
487.87	0.0993878	3146.45	0.278795	0	0.0401486	1890.03	0.403958	0	0.165193	15268.5	0.818589	6653.22	0.361663
0	0.0429908	544.051	0.0544885	0	0.0446519	2258.28	0.464388	5580.18	0.259868	4300.32	0.32657	4216.67	0.24547
540.529	0.109528	0	0.0464842	0	0.0405292	10689.1	1.17743	0	0.213062	14853.6	0.805302	13834.1	0.629204
0	0.0544981	0	0.0505231	0	0.0395778	5696.87	0.865495	10764.7	0.447312	12367.7	0.718977	12028.3	0.570501
586.545	0.118301	1436.62	0.137727	1020.03	0.0662484	4283.17	0.729005	0	0.149237	10432.9	0.642639	11307.5	0.545642
0	0.0540044	1022.18	0.0999813	0	0.051375	1104.42	0.257682	0	0.193427	0	0.182509	0	0.181717
887.189	0.173672	2519.61	0.22963	1862.61	0.11775	3892.52	0.685298	0	0.155265	15787.2	0.834791	8802.3	0.452078
649.586	0.130188	539.906	0.0540847	0	0.0520093	3882.26	0.684111	0	0.181416	20783.5	0.970752	11287	0.544921
538.546	0.109148	890.663	0.087681	4580.14	0.266643	4796.11	0.782167	5803.4	0.268866	15464.4	0.824762	10228.9	0.50678
1257.72	0.237589	1745.93	0.164934	1052.38	0.0682781	10769.1	1.18104	0	0.221041	24788.8	1.05879	19880.9	0.794917
383.452	0.0789558	1781.58	0.168019	0	0.0455081	4660.33	0.768532	0	0.203267	11655.3	0.691888	9577.28	0.482283
0	0.054764	548.198	0.0548924	0	0.0446836	8663.65	1.07415	11498.5	0.470626	13359	0.754853	16839.4	0.716898
327.134	0.0677524	556.496	0.0557002	0	0.0421148	4280.97	0.728768	0	0.200829	12314.8	0.717005	10877.5	0.530393
360.082	0.0743225	597.712	0.0597024	923.871	0.0601912	4946.72	0.796941	0	0.168074	17287.3	0.87924	15850.9	0.689317
0	0.0591314	607.568	0.0606571	0	0.0470621	4315.76	0.732521	0	0.142145	13937.3	0.77487	11410.6	0.54925
297.238	0.0617519	633.012	0.0631171	0	0.0406243	4199.87	0.719931	12442.5	0.499613	11413	0.682415	11669.6	0.558236
341.961	0.0707146	5986.47	0.471157	0	0.0510896	9114.62	1.09933	0	0.172196	148742	1.74193	22246	0.849324
576.117	0.108838	1865.32	0.146177	929.36	0.104864	4762.15	0.16165	0	0.088372	1213.75	0.157127	2720.85	0.181641
460.963	0.0880414	0	0.0748343	0	0.0636477	4136.17	0.141909	5776.24	0.332043	865.76	0.11466	1380.49	0.0964766
1067.07	0.192653	1342.68	0.10742	716.226	0.0817987	2967.53	0.103897	1826.49	0.11844	6506.55	0.627376	1849.98	0.1272
720.24	0.134238	0	0.0808647	821.783	0.0932918	4836.03	0.163952	2057.43	0.132424	4365.71	0.4694	2437.53	0.16428
639.743	0.120136	0	0.0734236	637.706	0.0731591	3989.01	0.137207	0	0.0982904	1628.05	0.205256	5874.85	0.354841
1909.05	0.320322	3376.71	0.249824	4856.96	0.448625	22863.4	0.593697	26537.3	0.955383	2859.67	0.334558	3627.55	0.235057
0	0.0818065	0	0.0824164	876.145	0.0991572	3234.42	0.112714	13439.9	0.633124	1136.83	0.147906	0	0.0638051
824.734	0.152231	3063.36	0.229299	894.586	0.101139	4580.59	0.155968	4999.06	0.293933	8492.13	0.747294	4248.19	0.269847
704.859	0.13156	2580.03	0.196678	0	0.0614679	4491.79	0.153176	0	0.0817598	779.757	0.103862	1506.93	0.10485
719.036	0.134029	1387.01	0.11077	703.572	0.0804116	6837.62	0.224204	2765.26	0.174019	2316.22	0.279876	2173.07	0.147774
793.173	0.146833	0	0.0779377	936.035	0.105577	4883.28	0.165422	4364.43	0.261497	4573.46	0.486306	3127.77	0.206008
501.223	0.0953642	0	0.0713429	819.586	0.093054	4282.53	0.146563	3085.72	0.192247	839.888	0.111425	2235.61	0.151704
0	0.077622	0	0.0817816	0	0.0626569	3624.35	0.12545	2686.14	0.169462	655.25	0.0880074	1353.8	0.0946995
593.949	0.112018	1358.99	0.108654	1162.19	0.129435	4397.05	0.150188	6728.91	0.376497	4022.21	0.440603	1573.95	0.109258
806.117	0.149051	7000.26	0.456694	2152.57	0.227205	5001.75	0.169096	0	0.0959225	23932.8	1.25406	3993.42	0.255733
1509.28	0.262032	6514.9	0.431866	1471.03	0.161061	18528.9	0.509835	15796.7	0.70501	1536	0.194781	2871.38	0.190732
491.533	0.0936067	0	0.0782903	775.036	0.088219	4895.9	0.165814	2839.3	0.178263	2808.75	0.329583	4632.2	0.290694
0	0.0853215	0	0.072154	0	0.062538	4814	0.163267	1580.2	0.103294	741.103	0.0989679	1870.16	0.128499
622.701	0.117123	1350.6	0.108019	727.087	0.0829877	5581.93	0.186877	0	0.0969054	1737.11	0.217511	1632.92	0.11312
467.384	0.089213	0	0.0855198	665.719	0.0762504	4182.31	0.143379	4983.92	0.293174	1913.73	0.237005	1276.57	0.089539
592.539	0.111767	0	0.0782903	1128.77	0.125948	7676.81	0.248304	4341.29	0.260291	1015.27	0.133144	1896.23	0.130173
457.756	0.0874555	0	0.082487	570.199	0.0656688	3253.79	0.113351	7047.48	0.390838	3923.78	0.43215	2537.3	0.170432
1217.32	0.21684	2938.89	0.221011	734.335	0.0837803	8665.88	0.275883	2861.19	0.179514	2568.3	0.30568	2289.11	0.155053
0	0.079505	0	0.0682395	620.512	0.0712568	3796.99	0.131035	0	0.096548	8586.45	0.752471	2151.92	0.146441
0	0.0718056	0	0.0532868	733.248	0.0836614	3873.04	0.133484	2335.68	0.148999	2136.07	0.260948	3175.86	0.208845
465.549	0.0888783	1511.98	0.120151	985.136	0.110809	3996.66	0.137452	0	0.0911867	1408.42	0.180059	1969.37	0.134855
507.231	0.0964522	0	0.075328	4344.98	0.411054	4716.65	0.16023	0	0.0716627	1465.99	0.186733	1610.45	0.11165
602.417	0.113525	0	0.0749753	897.91	0.101495	4352.12	0.148767	3748.09	0.228793	9997.43	0.82511	4732.55	0.29606
519.963	0.0987536	1112.38	0.0898223	815.56	0.092618	6025.81	0.20025	4882.77	0.28808	1116.38	0.145439	1221.08	0.0858139
0	0.0801327	0	0.0728594	663.921	0.0760522	3822.82	0.131867	0	0.0747454	1555.46	0.197006	1821.34	0.125355
0	0.0738978	2268.74	0.175025	0	0.0549684	2898.26	0.101595	0	0.071618	6135.01	0.602341	1614.63	0.111924
478.18	0.0911797	0	0.0595994	594.07	0.0683241	3409.23	0.118445	0	0.0955204	1851.73	0.230211	2608.11	0.174772
568.392	0.107457	0	0.0761391	728.536	0.0831462	5044.52	0.170418	1998.07	0.12885	2235.29	0.271424	1634.49	0.113222
0	0.0809696	0	0.0662646	909.367	0.102724	3358.32	0.11678	31332.9	1.03839	1402.86	0.179412	0	0.0756981
800.252	0.148047	1189.9	0.0957822	1322.26	0.145962	6721.74	0.220824	11139.1	0.554805	4265.49	0.461109	1704.74	0.117802
451.346	0.0862839	1720.98	0.135633	569.843	0.0656292	3458.73	0.120062	14568.2	0.668509	1307.56	0.168249	0	0.0756981
840.215	0.154867	2414.33	0.185217	0	0.0611509	4699.42	0.159691	1821.36	0.118127	2023.77	0.248936	1863.25	0.128054
487.385	0.0928535	3611.32	0.264882	764.115	0.08703	4437.39	0.151461	7987.53	0.431718	1272.29	0.164084	1782.72	0.12286
653.036	0.12248	1116.04	0.0901044	1034.88	0.11608	6676.52	0.219501	10213.8	0.520716	1130.46	0.147137	1359.44	0.0950754
454.092	0.086786	0	0.0597052	718.759	0.0820761	3702.97	0.127997	6171.16	0.350763	949.151	0.125014	1349.7	0.0944261
1307.52	0.18257	0	0.115821	0	0.106132	7392.48	0.260183	3598.64	0.259217	1352.41	0.162101	3357.4	0.180018
996.116	0.142179	0	0.117006	1346.62	0.124324	5755.17	0.208566	16516.1	0.81194	1795.29	0.209621	3819.92	0.202309
1000.42	0.142749	0	0.110238	0	0.0994221	5531.23	0.201267	3737.04	0.267851	0	0.118667	2620.92	0.14336
973.001	0.139109	0	0.115935	0	0.0959552	5525.4	0.201076	6496.95	0.423753	1231.53	0.148689	2423.19	0.133265
1783.93	0.241073	2356.05	0.190766	1823.61	0.164734	15217	0.470753	15100.6	0.769114	1682.59	0.197763	4233.31	0.221775
2083.23	0.275938	2209.19	0.179944	1443.06	0.132637	9977.72	0.335891	3925.6	0.279477	5421.29	0.522409	4437.81	0.23125
1546.12	0.212348	2041.66	0.167441	1402.74	0.12917	9060.49	0.309796	4919.99	0.338296	2053.21	0.236179	4033.18	0.212404
1078.63	0.153055	1882.92	0.155434	3836.03	0.317651	5920.26	0.213909	6997.43	0.449067	1390.4	0.166276	2324.12	0.128166
4164.81	0.484821	6481.82	0.449708	3318.59	0.28082	52350.1	1.02866	6887.42	0.443572	7265.45	0.642985	6829.99	0.335023
1156.03	0.163142	1728.22	0.143581	1744.3	0.158136	8879.45	0.304549	2822.84	0.209179	4550.51	0.457702	3292.55	0.176848
1101.76	0.156081	1542.73	0.129165	1283.09	0.118807	8925.43	0.305884	2578.13	0.192794	1540.39	0.182574	3569.01	0.190285
1496.63	0.206252	1782.89	0.147787	1659.79	0.151053	11297.4	0.372051	8613.92	0.525546	7021.1	0.628152	4514.22	0.234764
979.927	0.14003	1452.26	0.122053	0	0.103821	5375.69	0.196163	2453.12	0.184307	1999.96	0.230761	2976.49	0.161241
1259.98	0.176518	3203.79	0.250798	2465.93	0.216477	6941.12	0.246253	3749.69	0.268635	1563.51	0.185061	2348.84	0.129441
1335.92	0.186166	9295.12	0.587554	1612.48	0.147064	5637.85	0.20475	6130.16	0.40467	36019.6	1.40282	32548.4	0.979022
1629.11	0.222478	3836.2	0.29305	0	0.110755	6469.72	0.231465	3166.52	0.231696	3770.45	0.394727	2939.17	0.15938
0	0.131873	0	0.0892075	0	0.0907734	4701.38	0.173694	7549.19	0.476048	2100.17	0.240931	2139.49	0.118588
0	0.118892	0	0.112876	0	0.0853308	4683.01	0.173074	5459.64	0.368564	1849	0.215217	1992.08	0.11087
1354.34	0.18849	2004.06	0.164611	1759.94	0.159441	10747.1	0.357167	3083.36	0.226299	3314.39	0.355467	3915.7	0.206857
1288.54	0.180158	2128.98	0.173979	1774.25	0.160634	11341.9	0.373244	5374.37	0.363855	4905.44	0.484748	3274.96	0.175987
2657.75	0.339133	3114.74	0.24468	2782.16	0.240894	19640.7	0.568691	5818.5	0.388089	7493.31	0.656531	5668.5	0.286203
1185.19	0.166913	1565.7	0.130963	0	0.0997203	4254.03	0.158476	2673.58	0.19922	1938.39	0.224454	2186.47	0.121034
0	0.105823	0	0.0957461	1492.26	0.13685	3385.19	0.128183	11541.3	0.646423	1202.57	0.145447	2923.99	0.158623
2335.49	0.304268	3097.56	0.243495	2590.42	0.226169	18729.7	0.549561	9299.82	0.555765	6637.71	0.604214	7694.17	0.369579
0	0.115076	2511.02	0.202046	1290.37	0.119441	3703.43	0.139394	2136.87	0.162476	6413.52	0.589825	11080.3	0.492198
2394.08	0.310715	2750.12	0.219176	2690.02	0.233849	26029.1	0.689862	3933.62	0.279968	2684.26	0.297955	4255.52	0.222809
1144.19	0.161607	1458.08	0.122512	0	0.111873	5929.13	0.214195	3770.27	0.269911	2603.76	0.290316	2456.78	0.134988
2461.18	0.318039	2288.37	0.185795	1404.04	0.129282	12237.1	0.396858	3588.47	0.258579	38326.2	1.42849	8599.46	0.404274
2145.71	0.283042	2941.23	0.232635	1849.28	0.166859	9427.64	0.320339	5937.61	0.394466	7590.3	0.662215	4365.43	0.227908
1285.09	0.179719	2335.71	0.189274	2408.46	0.211966	6403.45	0.229366	0	0.131227	8283.39	0.701475	7644.96	0.36765
1110.5	0.157221	0	0.117503	0	0.106132	4681.59	0.173026	2718.99	0.202262	2388.77	0.269576	4170.54	0.218847
1322.4	0.184456	1542.24	0.129127	0	0.106729	5404.7	0.197117	2772.65	0.205843	1599.14	0.188881	3527.64	0.188287
1932.65	0.258571	0	0.10087	1679.75	0.152731	6228	0.223784	2727.06	0.202801	1573.85	0.186172	3024.98	0.163653
934.207	0.133934	1479.43	0.124195	0	0.0912208	4848.84	0.178655	0	0.123378	3706.72	0.389353	3509.83	0.187425
2218.86	0.291287	2387.41	0.19306	2284.53	0.202162	24674.5	0.665914	0	0.121072	3651.75	0.38469	3384.96	0.181362
1082.65	0.153581	1438.7	0.120983	2080.65	0.185797	5982.42	0.215913	2663.35	0.198533	2389.68	0.269665	4245.89	0.222361
2191.15	0.288173	4379.78	0.32777	2964.21	0.25465	11714.9	0.383166	16830.9	0.821065	23948.7	1.21931	16730.8	0.66033
2578.69	0.330713	3118.07	0.24491	2558.21	0.223672	20366.6	0.583575	3432.97	0.248767	3334.55	0.357244	3865.57	0.20448
1767.35	0.239099	2598.55	0.208355	1952.53	0.175359	12445.1	0.402248	7490.08	0.473203	6036.63	0.564955	6455.48	0.319588
1189.26	0.16744	1871.38	0.154555	1342.32	0.123951	6808.03	0.242103	5270.22	0.358066	1969.99	0.227696	2932.27	0.159036
401.498	0.096768	1376.24	0.114193	512.318	0.0536528	2434.08	0.106165	7035.57	0.357721	1942.4	0.183838	1271.27	0.103029
488.295	0.116469	667.714	0.0570813	780.033	0.08056	2050.91	0.0902064	8504.68	0.416849	4434.57	0.375431	1140.3	0.0929078
218.094	0.0537525	712.958	0.0608314	465.785	0.0488987	3175	0.136279	7475.39	0.375881	1166.26	0.114589	956.956	0.0785565
323.915	0.0788058	833.59	0.0707599	1410.73	0.141101	2658.94	0.115407	10390.3	0.486776	2553.39	0.234874	1315.37	0.106413
359.13	0.0870009	820.084	0.0696534	593.58	0.0618996	2529.24	0.110087	25196.7	0.876458	5997.07	0.476216	969.677	0.0795592
211.823	0.0522473	0	0.0491201	512.001	0.0536204	2511.71	0.109366	4429.76	0.241209	1114.97	0.109827	717.368	0.0594735
203.477	0.0502404	888.149	0.075217	441.501	0.0464085	3162.61	0.135783	6321.53	0.327358	6759.87	0.521009	10374.6	0.614226
249.736	0.061312	904.377	0.0765388	1345.19	0.134989	2318.67	0.101386	2101.56	0.122178	1288.24	0.12582	1132.23	0.0922811
275.822	0.0675001	1390	0.115269	631.739	0.0657481	5281.32	0.216883	4041.53	0.222419	1076.68	0.106255	1513.72	0.121485
522.684	0.124163	3898.67	0.292845	926.988	0.0950162	4080.4	0.171802	7830.77	0.390263	21483.3	1.0564	2935.17	0.222853
374.605	0.0905799	2015.07	0.162883	819.921	0.0845056	3185.15	0.136685	3635.26	0.202323	2639.75	0.241857	1282.28	0.103875
1278.02	0.278597	3667.22	0.277876	3123.92	0.287798	14048.3	0.4889	9785.57	0.465032	5200.28	0.426435	2821.87	0.215176
414.79	0.0998118	1001.45	0.0844078	671.664	0.0697583	3138.96	0.134836	9776.27	0.464694	1224.1	0.119931	1219.6	0.0990495
643.599	0.150721	1692.69	0.13863	692.335	0.0718281	4161.36	0.174913	2549.11	0.146294	5537.04	0.447866	2062.19	0.161938
963.807	0.217552	2868.17	0.224114	618.575	0.0644221	2732.91	0.118427	5083.37	0.271959	13547.8	0.827674	1314.14	0.106319
2168.91	0.430957	5477.04	0.388381	2950.23	0.273988	13202	0.466314	2178.02	0.126343	6817.58	0.524291	4306.29	0.310779
278.227	0.0680687	713.701	0.0608929	552.385	0.0577277	3087.26	0.132763	2386.91	0.137626	1155.84	0.113624	671.101	0.0557447
246.926	0.060643	0	0.0471528	508.828	0.053297	2581.91	0.112251	0	0.070411	2294.51	0.213604	914.517	0.0752036
200.421	0.0495045	614.168	0.0526243	500.901	0.0524885	1796.88	0.0794772	20054.1	0.766095	599.531	0.0605929	559.09	0.0466576
311.339	0.0758623	860.274	0.0729424	670.374	0.069629	3585.46	0.152553	3620.74	0.201596	1620.16	0.155714	773.593	0.0639858
399.894	0.0964	1989.43	0.160977	610.877	0.063646	3251.77	0.139344	9751.07	0.463773	2513.04	0.231592	2450.09	0.189513
203.755	0.0503073	648.853	0.0555137	472.735	0.0496102	2030.53	0.0893499	5702.1	0.300094	537.016	0.0544467	753.65	0.0623877
398.582	0.096099	2773.28	0.217505	789.826	0.0815302	4398.77	0.183974	5980.18	0.312443	1047.79	0.103552	1911.12	0.150971
331.937	0.080679	867.801	0.0735571	1555.8	0.15449	4343.04	0.181855	2951.54	0.167456	3315.26	0.29463	2015.81	0.158586
216.142	0.0532843	0	0.0395297	421.364	0.0443387	2281.78	0.0998537	7199.8	0.364549	1178.08	0.115683	2095.66	0.164351
190.713	0.0471631	0	0.0495197	425.136	0.0447268	2620.4	0.113829	11696.9	0.531715	667.731	0.0672539	802.589	0.0663045
244.258	0.0600075	745.701	0.0635364	435.833	0.0458264	2557.76	0.111259	14035	0.605806	488.522	0.049652	1057.89	0.0864842
212.38	0.0523811	609.38	0.0522247	0	0.040943	1879.82	0.0829935	14999.4	0.634232	1562.59	0.150597	800.235	0.0661165
195.564	0.0483338	599.44	0.0513947	452.847	0.0475728	2411.17	0.105218	2118.42	0.123098	804.546	0.0804794	748.572	0.0619803
169.161	0.041945	0	0.0388842	0	0.04104	2294.79	0.100395	1887.32	0.110411	466.793	0.0474961	537.196	0.0448715
186.282	0.0460927	637.034	0.05453	416.336	0.0438213	2964.07	0.127804	4962.24	0.266342	801.195	0.0801576	984.402	0.0807186
256.488	0.0629176	0	0.0498271	637.846	0.0663626	2305.65	0.100845	5786.73	0.303872	1656.53	0.158932	1087.17	0.0887716
280.775	0.0686708	904.377	0.0765388	922.683	0.0945958	2962.95	0.127759	1495.84	0.0885223	2590.72	0.237899	1945.49	0.153478
499.926	0.119078	1868.97	0.151971	1536.05	0.152679	3629.09	0.154266	1890.83	0.110604	1745.81	0.166783	1580.83	0.12653
297.379	0.0725843	1447.96	0.119788	631.739	0.0657481	4356.08	0.182351	0	0.0775296	3955.94	0.341836	1092.8	0.0892103
201.115	0.0496718	0	0.0440175	467.996	0.0491251	2628.1	0.114144	3475.28	0.194284	809.575	0.0809621	908.184	0.0747023
203.616	0.0502738	0	0.0368862	422.936	0.0445004	1800.07	0.0796125	2939.44	0.166827	1799.97	0.171514	1065.51	0.0870795
619.415	0.14547	2782.51	0.218151	1129.14	0.11455	4173.11	0.175364	0	0.0756894	21276.3	1.05157	4988.39	0.351358
258.178	0.063319	1236.41	0.103189	479.373	0.0502894	2146.64	0.0942186	4868.8	0.261983	1814.39	0.172769	1060.3	0.0866722
218.792	0.0539198	656.616	0.0561592	548.88	0.0573719	4964.49	0.205207	15816.6	0.657428	607.085	0.061333	789.258	0.0652392
575.944	0.218544	1465.43	0.229564	2066.9	0.236878	3786.92	0.63483	0	0.132131	16139.8	0.482665	4923.75	0.297636
833.802	0.301632	2158.43	0.320718	2383.65	0.268309	3326.71	0.580056	0	0.142738	11946.6	0.381165	7432.02	0.417601
753.303	0.276538	1755.28	0.268867	2220.43	0.252254	3847.95	0.641778	3303.55	0.18739	13173.9	0.412251	5207.44	0.312109
1812.51	0.557069	5259.76	0.635185	5740.09	0.543456	7445.72	0.955234	3231.75	0.183692	29940.1	0.742211	9974.4	0.523092
849.653	0.306488	2551	0.368307	2229.85	0.253188	3139.26	0.556466	4044.34	0.22469	11988.4	0.382245	5045.64	0.303885
2829.56	0.752107	8015.68	0.829898	7838.01	0.675041	93871.3	1.84035	9515.81	0.458917	38678.9	0.865136	13753.3	0.656242
1213.63	0.410814	4183.12	0.540291	2667.91	0.295577	15819.2	1.32031	8744.93	0.429728	113360	1.38162	10922.8	0.558929
1182.42	0.402373	3169.6	0.438057	2761.52	0.30437	5837.09	0.835022	4763.26	0.25945	36704	0.839506	7981.94	0.441676
1681.76	0.527482	4847.39	0.600334	5026.45	0.49253	8803.34	1.03893	5363.3	0.287436	29714.7	0.738688	8955.94	0.482568
793.767	0.289244	2028.38	0.304334	2459.81	0.2757	4539.75	0.71586	0	0.148085	13068.8	0.409637	4806.29	0.291571
956.718	0.338571	2403.05	0.350692	3444.46	0.365872	6418.76	0.881556	0	0.139395	15394.2	0.465559	7108.41	0.403082
1127.35	0.387262	2620.49	0.376452	2924.79	0.31949	5518.75	0.807878	3532.13	0.199066	20870.9	0.582914	8197.41	0.450911
778.667	0.284525	2213.69	0.327584	2602.92	0.289419	5936.68	0.843263	3513.7	0.19813	20644.8	0.578425	5253.83	0.314452
1059.99	0.368385	3266.77	0.448475	2481.37	0.277781	4029.7	0.662056	10552	0.496484	35255.4	0.819956	14236	0.671542
829.816	0.300407	2028.01	0.304287	2009.5	0.231059	4193.58	0.679829	9279.72	0.450094	10084.6	0.331608	4195.41	0.259318
2862.81	0.757598	7012.19	0.765783	6003.29	0.56138	123950	1.8767	0	0.138058	37669.5	0.852179	16388.5	0.735729
1023.72	0.358038	2166.41	0.321712	2281.82	0.258328	6306.04	0.872831	16254.8	0.674338	10831.3	0.35184	5342.42	0.318909
1267.09	0.425063	3291.26	0.451079	3239.22	0.347863	5309.06	0.789296	12848	0.573535	17966.8	0.523015	7756.37	0.43189
2857.02	0.756645	7296.9	0.784677	8109.9	0.690374	32714.8	1.60137	4500.05	0.246883	39697.9	0.877923	14183.3	0.669888
2051.62	0.608211	6486.69	0.729322	6281.54	0.579857	19382.1	1.40829	4176.76	0.231197	29559.1	0.736244	10570.8	0.545835
1655.54	0.521402	5242.54	0.633765	4675.46	0.466153	9119.69	1.05654	5303.19	0.284673	43811.4	0.926741	29478.6	1.02284
800.472	0.291332	2196.88	0.3255	2343.21	0.264359	3894.5	0.647029	6060.7	0.318853	10072.2	0.331267	5845.25	0.343766
1381.77	0.454786	3703.19	0.493602	4145.48	0.424529	9380.8	1.0706	5631.28	0.299646	20599.1	0.577515	7761.63	0.432119
917.629	0.326999	1970.56	0.296947	1790.12	0.208463	3575.41	0.61019	2784.27	0.160296	9917.28	0.327005	4100.04	0.254172
696.803	0.258477	2492.16	0.361346	1653.18	0.194064	3401.59	0.589266	4330.34	0.238683	12719.6	0.400885	4275.04	0.263591
2331.81	0.663709	5701.01	0.670605	5376.85	0.517972	28049.6	1.54999	2916.89	0.167292	25892.5	0.675776	16049.5	0.726034
3125.01	0.799256	9020.67	0.887763	5776.5	0.545962	27785.2	1.54668	0	0.146347	884543	1.8915	42163	1.19909
1927.05	0.582028	5977.98	0.691913	5662.15	0.538062	12590.7	1.21448	0	0.13993	29447.3	0.734482	9728.04	0.513489
1571.12	0.50148	4517.71	0.571165	6750.24	0.609928	15884.9	1.32217	0	0.125982	24028.3	0.642757	9669.58	0.511192
959.035	0.339251	2862.16	0.404153	2958.63	0.322591	7230.55	0.940612	0	0.139574	18707	0.538757	5969.28	0.349785
1774.87	0.548674	5656.91	0.667148	4144.95	0.424486	15613.1	1.31442	8835.22	0.433204	20819.3	0.581891	8999.82	0.48436
1857.85	0.567053	5584.33	0.661418	4223.18	0.430773	10130.6	1.10873	0	0.139529	105301	1.34968	11846.3	0.592194
1723.3	0.537012	5028.04	0.615818	4916.06	0.484332	11789.2	1.18289	5256.78	0.282534	21552.2	0.59627	9409.85	0.5009
1594.92	0.507153	4946.33	0.608857	2784.27	0.306493	8244.06	1.00613	6096	0.320413	35889.5	0.828594	8535.92	0.4652
1006.08	0.352956	3068.97	0.427119	1810.09	0.210544	3060.26	0.546287	0	0.14755	14137.5	0.435836	5108.72	0.307101
760.053	0.278671	2148.57	0.319487	2468.6	0.276549	3619.85	0.615441	3225.7	0.18338	69170.8	1.15372	14380.2	0.676045
831.587	0.300952	2154.64	0.320244	2506.52	0.280202	3494.23	0.600495	0	0.121704	74696.6	1.191	15326.5	0.704853
1919.85	0.580485	5683.47	0.669232	6799.05	0.612987	7474.71	0.957173	4184.95	0.231598	34171.7	0.804896	13087.6	0.634556
671.911	0.2504	1715.76	0.263611	1912.32	0.22112	3917.54	0.649614	9810.5	0.469791	9463.29	0.314388	4430.27	0.271861
1361.67	0.449658	2842.01	0.40188	3803.54	0.396453	6857.61	0.914275	30510.8	0.976881	27789.9	0.707772	7644.11	0.426973
4001.71	0.647046	2879.74	0.828889	6851.39	0.380258	32177.4	1.18775	11360.6	0.577727	7360.69	0.487998	7810.46	0.460381
0	0.0598457	280.024	0.128785	0	0.0486641	0	0.0783288	0	0.172316	0	0.040133	0	0.0581816
927.707	0.199611	742.996	0.30883	2152.71	0.137392	3988.81	0.306907	5112.79	0.30911	1926.45	0.155782	1950.25	0.138956
1441.42	0.2939	849.375	0.34541	3162.97	0.195565	5673.38	0.409953	0	0.218863	3167.94	0.24393	2449.51	0.171478
1117.07	0.235556	778.705	0.321288	2300.65	0.146144	5578.1	0.40446	0	0.19136	4428.8	0.325229	4250.05	0.279885
509.251	0.114739	606.979	0.259633	1823.02	0.117587	2537.41	0.206779	5497.64	0.328555	16727.3	0.846235	2363.42	0.165951
2214.26	0.418507	1765.4	0.605202	4837.01	0.284353	13954.8	0.776136	0	0.182179	9901.91	0.605471	5527.79	0.349332
478.792	0.108248	397.057	0.177823	0	0.0962985	2433.7	0.199169	0	0.209281	1217.59	0.101365	2039.85	0.144877
658.346	0.145881	579.007	0.249159	5349.02	0.309791	3160.49	0.251178	8094.39	0.448911	2172.13	0.173921	4929.74	0.317539
1089.92	0.23049	1126.42	0.433647	9747.56	0.500752	5095.11	0.376024	8271.43	0.456489	5184.1	0.370421	2501.8	0.174818
944.591	0.202875	708.033	0.296451	2145.58	0.136968	4556.09	0.343067	0	0.182539	4153.43	0.308122	2312.58	0.162672
1383.73	0.283807	1287.32	0.480702	2529.62	0.159528	4779.92	0.356914	17596.3	0.772375	32279.9	1.17198	4363.06	0.286262
670.234	0.14832	718.29	0.300101	2136.42	0.136423	3454.52	0.271376	14776.5	0.691389	2570.57	0.202592	1933.78	0.137862
559.709	0.125395	790.649	0.325414	1849.48	0.119192	3905.63	0.301471	21333.4	0.865428	7436.42	0.491784	2313.52	0.162732
1218.17	0.254166	856.461	0.347791	1834.5	0.118284	4505.74	0.339921	7120.33	0.405852	9049.61	0.568161	2262.86	0.159453
697.419	0.153873	732.409	0.3051	2898.61	0.180696	4707.37	0.352451	37395.2	1.14423	1603.01	0.131344	2478.96	0.17336
920.739	0.19826	495.643	0.217181	1901.53	0.122342	4527.69	0.341294	0	0.175804	2539.99	0.200424	2155.56	0.152469
565.073	0.12652	483.688	0.212499	0	0.0958746	6673.34	0.465395	3804.24	0.23947	1340.15	0.111002	1321.17	0.0962911
624.682	0.13894	493.206	0.216229	0	0.0942696	2830.6	0.227949	0	0.22215	3273.75	0.251055	1913.66	0.136526
679.767	0.150271	587.237	0.252253	2039.51	0.130639	3537.38	0.276983	4165.74	0.259276	10647.5	0.636552	2532.78	0.176792
399.846	0.0912131	324.361	0.14767	3103.37	0.192234	1801.37	0.151336	4677.78	0.286578	0	0.0775124	0	0.077039
658.346	0.145881	425.04	0.18917	0	0.100417	3411.62	0.268458	4926.39	0.299528	1971.31	0.159121	1622.52	0.11697
444.188	0.100818	377.309	0.169729	2339.27	0.148415	1961.59	0.163695	10421.3	0.542927	34169.9	1.19945	1821.23	0.130362
1706.39	0.338775	1114.87	0.430156	4156.71	0.249347	13090.1	0.745983	5421.55	0.324746	6733.96	0.455919	3839.11	0.25629
1215.49	0.253678	1062.48	0.414127	11832	0.576943	7445.24	0.505618	4250.33	0.263846	3849.75	0.288847	2989.49	0.205397
1138.7	0.23957	1213.39	0.459436	2466.09	0.155834	9301.96	0.594246	6256.16	0.3656	3653.36	0.276147	3689.08	0.247515
945.174	0.202988	934.555	0.373579	2234.44	0.142237	4480.18	0.338318	15753	0.720616	3147.08	0.242519	2728.34	0.189151
736.832	0.161865	725.899	0.302799	2316.6	0.147082	3427.59	0.269545	8217.85	0.454204	1909.39	0.154509	2241.8	0.158086
2347.21	0.43813	2290.71	0.720418	4060.1	0.244259	11494.4	0.686249	4246.61	0.263646	4462.43	0.327294	3963.27	0.263487
658.529	0.145918	540.57	0.234558	0	0.0911808	3172.02	0.251979	6367.34	0.370892	2064.78	0.166039	1712.29	0.123044
1656.35	0.330483	1199.55	0.455389	3649.53	0.222304	8611.61	0.562548	12805.3	0.628123	9234.46	0.576421	5786.05	0.362694
876.655	0.189668	1106.24	0.427537	2574.04	0.162103	3554.35	0.278127	4762.02	0.290989	1847.77	0.149896	2251.62	0.158724
737.204	0.16194	625.6	0.266536	0	0.113802	3131.71	0.249176	0	0.16526	4341.21	0.319825	3971.16	0.263943
2403.62	0.44631	2295.45	0.72137	3874.79	0.234417	9172.53	0.58841	24092.9	0.925567	10724.5	0.639684	4132.56	0.273204
751.351	0.164791	564.937	0.243842	2557.3	0.161133	2421.28	0.198254	6499.67	0.377147	3131.84	0.241486	1872.61	0.133793
683.439	0.151021	617.662	0.2636	0	0.0913322	3212.47	0.254783	6056.69	0.356018	1991.71	0.160635	1818.96	0.13021
1692.75	0.336524	1769.39	0.606154	3107.16	0.192446	6653.04	0.464308	10215.3	0.535069	2719.17	0.213056	2598.79	0.180982
1346.99	0.277316	11767.2	1.48614	7047.16	0.38901	6310.18	0.445713	24239	0.928573	2665.69	0.209304	2193.26	0.154928
1345.29	0.277016	786.507	0.323986	2429.75	0.153714	4953.59	0.367499	5317.99	0.319534	2901.39	0.225722	8240.8	0.479664
1639.93	0.327744	1115.39	0.430315	4825.6	0.283778	5972.38	0.426946	0	0.22187	7589.72	0.499391	3101.73	0.21229
2937.6	0.64359	4546.12	0.792064	4210.01	0.749597	3930.66	0.0999752	9383.27	0.368455	8193.41	0.712018	8126.03	0.707394
2170.07	0.519077	2804.1	0.575959	3401.27	0.652585	4808.37	0.120949	11590	0.436208	5941.31	0.572312	7328.84	0.66093
8139.01	1.13592	11098.1	1.23099	12429.7	1.27796	4801.31	0.120782	0	0.186129	17240.9	1.07547	21376	1.1802
28457.3	1.64263	29019.8	1.61433	30486.9	1.62555	15861	0.350275	8165.07	0.328476	33256.7	1.38345	58620.2	1.59579
6003.27	0.984591	8034.74	1.0736	8925.92	1.11933	6097.82	0.150936	0	0.19009	17073.5	1.07062	24496.3	1.24521
7963.9	1.12524	14588.3	1.3557	10579.6	1.20207	8467.6	0.203622	8376.64	0.33556	22571.2	1.20726	24635.5	1.24787
1516.89	0.393586	1757.44	0.404451	1841.29	0.415454	5621.72	0.139976	0	0.201256	3106.72	0.346579	4059.42	0.429388
3006.36	0.653731	3650.4	0.689831	4397.84	0.770162	4494.17	0.113494	0	0.157475	7213.74	0.654755	8461.84	0.726015
1609.49	0.412654	2406.43	0.515323	1961.71	0.436692	2973.14	0.076553	0	0.207859	51169.8	1.55081	7353.54	0.662419
5701.52	0.958827	10122.3	1.187	9809.56	1.16557	5265.33	0.131687	13428.9	0.488513	21034.6	1.17329	18894.2	1.1199
6185.58	0.999548	9343.99	1.14812	13790.9	1.32518	5215.35	0.130518	0	0.207979	15468.4	1.02137	20364.4	1.15664
5448.08	0.936156	7321.45	1.02725	8356.16	1.08671	5744.44	0.142814	16729.4	0.574113	14292.9	0.981855	15105	1.00856
3689.43	0.746802	3587.45	0.681991	4184.84	0.746789	3447.83	0.0882363	29002.2	0.822151	7460.3	0.669641	11109	0.855938
5105.89	0.903931	6381.46	0.958572	7664.81	1.04372	5684.23	0.141423	10233	0.395228	14242.7	0.980096	16445.1	1.05102
204902	1.94134	62478	1.80023	147378	1.90903	4709.62	0.118613	41596	1.00056	58225.5	1.5942	143688	1.81268
2445.46	0.566298	3036.8	0.609197	3383.86	0.650331	4189.38	0.106206	6816.05	0.281854	6032.67	0.578566	6352.28	0.599249
4042.1	0.78999	7182.73	1.01769	7673.32	1.04427	7482.57	0.182092	7309.96	0.299222	13399.1	0.949608	15954.6	1.03591
42259.1	1.74443	75148.8	1.83107	108541	1.87846	5201.09	0.130185	0	0.151112	51778.3	1.55492	85168.6	1.70308
7674.68	1.10699	11471.5	1.24659	12252.4	1.27132	5255.81	0.131464	0	0.16848	17590.4	1.08544	23337.1	1.2223
11160.7	1.2864	15643.6	1.38582	18913.4	1.45846	5636.14	0.14031	0	0.175404	22615.8	1.20821	30044.6	1.33849
4458.75	0.837329	5266.79	0.863419	5987.68	0.920445	5725.16	0.142369	0	0.174643	11349.1	0.867328	10910.2	0.847107
16784.5	1.46107	16326.8	1.40386	18693.6	1.45383	4985.32	0.125122	0	0.20954	28063.8	1.30879	25622.2	1.26621
37457.6	1.71632	31864.5	1.6426	51388	1.75954	4163.9	0.105594	6360.75	0.265526	38873.5	1.44795	51721.5	1.5539
2188.01	0.522249	3189.34	0.630155	2860	0.578788	3078.88	0.0791679	0	0.208699	5746.11	0.558761	5812.88	0.562681
25764.8	1.61252	46258.3	1.73932	54999	1.77354	6895.74	0.169018	17346	0.58904	39176.2	1.45104	65125.5	1.62867
5624.2	0.952014	9885.7	1.17556	8725.78	1.10814	6015.25	0.149045	26351.4	0.776169	16422	1.05124	18899.7	1.12004
2693.94	0.606393	3918.74	0.722229	4092.94	0.736428	4018.25	0.102089	17508.5	0.592922	7358.2	0.663517	8619.96	0.734599
4533.87	0.845473	5755.27	0.907175	6284.56	0.94453	4043.64	0.102701	5805.7	0.245197	9838.6	0.797947	11913.8	0.890343
7434.51	1.09125	8459.4	1.09916	9077.76	1.12764	3756.07	0.0957469	0	0.173963	31646.2	1.36208	18287.9	1.1038
12086.4	1.32254	17988.8	1.44362	19549.9	1.47143	6178.13	0.152772	0	0.154434	26564	1.28374	28246.8	1.3109
6191.89	1.00006	9063.83	1.1332	8592.14	1.10051	3985.96	0.10131	0	0.193132	12983.5	0.933907	20380.7	1.15703
12494.6	1.33734	18757.1	1.46026	18297.6	1.44529	3923.76	0.0998083	0	0.217984	25761.2	1.26957	35931.1	1.41518
3598.59	0.735173	5987.94	0.926854	5852.78	0.909135	3843.27	0.097861	8086.63	0.325835	12076.2	0.897946	15216.8	1.01225
4609.7	0.853578	7375.58	1.03093	7740.52	1.04862	5363.08	0.133968	0	0.214302	11649.8	0.880194	13960.9	0.969191
4028.54	0.788385	5973.99	0.925694	7065.29	1.00302	5389.35	0.13458	0	0.180286	9538.91	0.783158	12440.7	0.911767
8478.69	1.15593	11981.6	1.26691	15034.5	1.36323	4066.74	0.103258	0	0.218144	19390.1	1.13355	24488.9	1.24507
8724.32	1.16983	17507.4	1.43266	15344.3	1.37205	3641.62	0.0929652	19136	0.63066	20923.3	1.17071	20826.6	1.16757
45422.1	1.76009	49950.1	1.75624	61775.3	1.79585	4022.87	0.102201	6432.71	0.268128	41701.6	1.47557	42321.4	1.48055
4572.57	0.849623	6917.67	0.998889	5764.7	0.90162	2959.66	0.0762192	27260.4	0.792337	11413.2	0.870096	12824	0.926841
2489.08	0.573503	3525.87	0.674232	3805.21	0.702851	2793.82	0.0721023	8004.9	0.323074	6399.32	0.603126	7464.77	0.669088
2143.3	0.60239	5290.21	0.907721	5526.48	0.86826	10092.1	0.215878	20470.7	0.715869	30502.8	1.34763	14414.6	0.668573
1984.64	0.570517	3562.69	0.717668	4673.52	0.786983	7833.71	0.171717	0	0.256985	150194	1.82098	17500.5	0.757491
2052.13	0.58425	3163.44	0.663942	3614.4	0.668223	5953.54	0.133249	10642.1	0.44939	18530.3	1.11306	15725.4	0.707851
1277.13	0.408692	2104.16	0.496851	2312.05	0.485949	8419.6	0.183382	0	0.266009	10060.2	0.810454	7844.89	0.429259
2209.54	0.615279	6125.12	0.98073	4989.79	0.818446	27489.9	0.495777	11534.7	0.47807	39670.7	1.4575	17629.3	0.760945
2808.32	0.72184	5429.76	0.920643	5151.48	0.833909	5665.3	0.127208	0	0.221556	27207.9	1.29642	14238.1	0.663101
1719.23	0.513822	3061.39	0.649479	3123.05	0.604856	9045.08	0.195672	0	0.221674	16152.7	1.04486	9646.38	0.503041
2961.27	0.746479	5327.46	0.9112	6180.99	0.923602	8708.31	0.189076	0	0.192444	30721.9	1.35078	18494.2	0.78365
3683.42	0.851057	6482.22	1.00906	6543.45	0.951983	6788.92	0.150539	8384.7	0.371784	5465.21	0.2204	28816.8	1.00193
8089.89	1.23864	19024.1	1.49855	28608	1.5977	10135.8	0.216712	13166.7	0.527859	6254.13	0.248266	47380	1.24543
33059.9	1.7385	99999	2.01409	99999	2.1248	6076.69	0.135818	6190.54	0.288529	42433.2	0.980417	166453	1.70582
7652.1	1.21223	21672.4	1.54592	32960.8	1.6413	11263.8	0.237959	29556.8	0.891914	52667.1	1.08821	57998.6	1.33785
4600.02	0.96107	7851.27	1.10448	10838.9	1.20149	6090.03	0.136096	0	0.233091	8223.37	0.314158	23356.6	0.897253
10202.9	1.34465	28604	1.63592	24090	1.53961	7128.83	0.157482	6559.63	0.303124	6481.9	0.25615	58783.2	1.34378
2750.63	0.712293	5981.83	0.968901	5987.9	0.907846	7698.76	0.169009	16893.2	0.630182	12139.3	0.431483	15483.8	0.700787
16304.4	1.53258	56769.8	1.79834	82082.5	1.83864	17473.3	0.346419	12972	0.522091	169842	1.58753	100806	1.55671
3317.27	0.80031	5616.8	0.937491	5710.74	0.884407	6694.2	0.148594	0	0.220536	7190.3	0.280222	22884.5	0.887162
8545.62	1.2643	12745	1.3338	16064.8	1.38083	7691.85	0.16887	6247.67	0.290805	11340.2	0.408887	54991.3	1.31405
5175.71	1.02001	9771.43	1.21104	10429.4	1.18294	6589.57	0.146442	8698.81	0.383045	3384.09	0.142451	27165.6	0.972431
4423.35	0.941535	9268.17	1.18564	13357.6	1.29931	7156.13	0.158038	13775	0.545592	8105.81	0.310364	34874.3	1.09702
4389.9	0.937753	6661.9	1.02273	10113.1	1.16802	5711.55	0.12818	21408.5	0.736585	20963.8	0.644126	36664.1	1.12174
12408.8	1.42782	29053.7	1.64055	29125	1.60342	17894.4	0.353293	0	0.212258	9511.07	0.35463	67095.5	1.40072
12057.9	1.41603	37390.6	1.70903	64162.9	1.79813	9194.75	0.198589	0	0.249413	12761.6	0.448641	63191.2	1.37526
2785.14	0.718021	6532.03	1.01289	5854.51	0.896689	6741.54	0.149566	21103.2	0.729915	8074.55	0.309352	18762.3	0.79052
4417.49	0.940874	14113.9	1.37833	9761.86	1.1508	7040.2	0.155677	8403.19	0.372451	27444	0.766889	33942.6	1.08359
5152.57	1.01777	9634.35	1.20428	10408.3	1.18197	5539.98	0.124569	10536.9	0.445937	10625	0.388103	42409	1.19269
3316.51	0.8002	7981.06	1.11258	7357.24	1.01056	4964.13	0.112348	41021.5	1.05532	6568.91	0.259143	21555.8	0.857742
9952.85	1.33367	42667.1	1.74034	30233.6	1.61517	7019.78	0.15526	0	0.218574	14853.2	0.503657	63025.9	1.37413
6199.66	1.10982	16323.3	1.43886	14486.1	1.33576	6297.21	0.140401	0	0.180007	4828.5	0.197255	34300.2	1.08879
24584.6	1.66352	99999	2.04565	237628	1.94116	5976.81	0.133735	12010.8	0.49294	4444.57	0.183006	131460	1.64155
16640.6	1.53985	558563	1.97746	64059.2	1.79783	10117.6	0.216364	9019.56	0.394383	80714.6	1.29306	124129	1.62435
2869.6	0.731828	5894.37	0.961546	6553.09	0.952717	5016.17	0.113459	7523.28	0.340083	6074.11	0.241985	22246.6	0.873228
1852.79	0.542904	3096.91	0.654549	3617.58	0.668615	6849.91	0.151788	19311.7	0.689308	10517.8	0.384941	16068.3	0.717748
3559.09	0.834313	7462.93	1.07933	5697.73	0.883282	8363.48	0.182271	11316.7	0.471165	10972.3	0.398263	20658.4	0.836978
8495.87	1.26159	26806.3	1.61619	24679.6	1.54813	5698.33	0.127902	0	0.249295	6500.26	0.256782	60043	1.3531
4120.51	0.906284	7768.9	1.09926	8465.34	1.08053	4466.35	0.101655	27078.8	0.848874	5219.71	0.211547	41344.8	1.18042
7707.66	1.21569	22729.7	1.56242	25920.7	1.56506	8556.69	0.18609	7460.62	0.337729	5617.23	0.225838	59788.2	1.35124
4559.93	0.9567	9682.46	1.20667	8650.11	1.09125	9362.81	0.201852	0	0.213827	6240.8	0.247802	29866.9	1.01982
16723.7	1.54161	40419.3	1.72787	49194	1.74454	10055.8	0.215184	0	0.175887	19828.3	0.620054	79223	1.46806
1115.7	0.366501	1650.9	0.411864	1676.9	0.377662	4543.56	0.103322	0	0.271894	2280.27	0.0982694	6032.05	0.347289
8734.48	1.22662	15914.1	1.47969	13374.4	1.27383	23323.7	0.883679	7425.3	0.489572	25279.8	1.1267	121442	1.56649
15971.4	1.48721	89245	1.88199	33881	1.63261	99999	2.32454	0	0.263172	69683.1	1.56105	544348	1.8837
4050.54	0.847611	6645.67	1.08576	6279.17	0.903254	29406.2	0.999018	0	0.263544	20572.7	1.02436	40782	1.09644
8938.29	1.23754	12872	1.39399	16923.8	1.37883	19307.9	0.791762	4122.65	0.305029	26236.8	1.14493	174341	1.67677
2789.98	0.672529	4073.25	0.842526	4617.28	0.754362	17066.4	0.73356	4547.55	0.33126	11756.1	0.749981	29193.4	0.92971
3508.72	0.778355	6387.31	1.06604	6086.34	0.887829	18602	0.774017	4430.71	0.324128	15782.4	0.892247	39537.1	1.08106
3137.13	0.725841	5085.42	0.952209	4585.98	0.751169	39476.5	1.14523	31561.1	1.15885	23398	1.08847	73671.5	1.37345
3166.64	0.730175	5600.13	1.00038	5121.81	0.803668	42587.7	1.18214	5630.32	0.394572	14168.5	0.839296	39200.5	1.07682
5273.08	0.9783	8359.65	1.19804	7810.11	1.01204	22046.4	0.855997	24087.9	1.02509	21492.9	1.04621	72078.7	1.36401
15062.1	1.46454	26340.6	1.64956	20839.9	1.46429	19814.5	0.804183	17208.5	0.857914	65715.5	1.54063	368669	1.83291
6139.19	1.05428	8351.95	1.1976	8215.34	1.03732	22335.6	0.862385	7503.96	0.493479	39396.7	1.33569	96570	1.48366
3035.58	0.710694	5845.38	1.02181	5542.96	0.841933	25930	0.936202	12388.5	0.701958	17017.6	0.929621	34526.2	1.01348
6469.18	1.08034	19315.2	1.55073	7663.55	1.00257	15773.4	0.697361	8953.14	0.562	23403	1.08858	79184	1.40408
2937.36	0.695697	4867.57	0.930394	5281.79	0.818498	25290.7	0.923781	13682.1	0.747845	23022.7	1.08045	89100.4	1.45223
4148.65	0.85932	11814.2	1.35717	7132.66	0.966686	101535	1.55016	6698.43	0.45249	36565.3	1.30219	73211.5	1.37076
1692.36	0.470142	2773.7	0.662803	2225.73	0.451925	15129.5	0.678552	8713.14	0.551086	7577.37	0.557741	18736.6	0.715898
12129.5	1.3755	18164.4	1.52897	17847.1	1.40135	13614	0.632061	4102.89	0.303789	40996.9	1.35323	1752.08	0.105143
4481.09	0.897286	6358.97	1.06383	6725.29	0.937351	11489	0.561083	8768.72	0.553629	18132.5	0.961253	1359.78	0.0825723
4389.87	0.887122	6555.89	1.079	6182.42	0.895569	16781.3	0.725752	3577.12	0.270117	15826.6	0.893629	899.514	0.0553971
2998.77	0.705114	5451.44	0.986924	4805.77	0.773251	14714.3	0.66613	7628.4	0.499618	12366.4	0.773851	949.109	0.0583623
19381.1	1.55746	76064.8	1.86295	31917.9	1.61437	34117.6	1.07319	5938.97	0.411749	68519.8	1.55525	3042.02	0.17575
33308.7	1.71625	52400.6	1.80703	43535.5	1.70194	14562	0.661517	5843.55	0.406478	105499	1.68673	1404.78	0.0851887
22204.6	1.60255	236390	1.95375	24849	1.53043	32550.4	1.04977	4340.98	0.318609	120235	1.71974	1351.99	0.0821188
30193.2	1.69149	326144	1.96626	19841	1.44481	15711.9	0.695586	11050.1	0.650799	79580.6	1.60485	1554.47	0.0938401
4530.98	0.902767	5396.17	0.981831	6648.23	0.931614	11468.8	0.560373	0	0.233345	17769.2	0.951152	1801.86	0.107968
23702.3	1.62293	44984.8	1.77873	28179.3	1.57411	17144.8	0.735689	9506.68	0.586556	80414.8	1.60815	2249.01	0.132981
2950.93	0.69779	4864.32	0.930062	4181.77	0.708412	8799.43	0.459939	3963.39	0.294983	12088.9	0.763112	2194.75	0.129981
3610.98	0.792057	5694.56	1.00874	5103.96	0.80199	11378.2	0.557179	5504.11	0.387441	15409.4	0.880445	1569.63	0.0947123
18034.6	1.53215	39865.6	1.75382	25350.7	1.53757	17700.9	0.750594	7206.47	0.478596	77032.5	1.59443	3371.48	0.192948
6267.6	1.0646	10030.8	1.2838	12673.9	1.24877	13171.5	0.617865	13703.8	0.748589	32834.6	1.25254	2067.97	0.122934
7418	1.14785	13193	1.40434	8929.14	1.07883	13018.8	0.612897	16177.1	0.827777	30940.4	1.22452	3358	0.19225
4169.36	0.861761	6553.69	1.07883	5341.18	0.82391	10028	0.507849	15201.3	0.797764	16299.1	0.908196	1388.56	0.0842468
2609.03	0.642933	4573.31	0.899444	4282.06	0.719291	11641.1	0.566406	4019.21	0.298518	11207.2	0.727705	1115.33	0.0682347
173480	1.93846	99999	2.03121	98851.1	1.85679	16949.4	0.730366	3981.97	0.296162	404134	1.90751	4221.48	0.235856
20668.9	1.57923	64170.8	1.83958	22982.8	1.5018	19394	0.793891	6146.56	0.423097	76453.4	1.59199	1792.63	0.107445
3180.28	0.732168	4182.23	0.855427	3912.5	0.678266	10445.6	0.523464	6763.82	0.4559	11146.8	0.725206	1650.54	0.0993519
6676.44	1.09599	10073.2	1.28574	9121.99	1.08944	10901.6	0.540144	7839.35	0.509911	29336.9	1.19911	1192.25	0.0727697
10144.1	1.29628	17597.3	1.51746	18672	1.42013	14352.9	0.655129	3675.27	0.276504	52457	1.4561	1993.73	0.118783
5928.92	1.03689	9043.92	1.23552	7374.62	0.983356	18065.4	0.760177	5339	0.378015	24124.7	1.10363	2371.43	0.139714
1673.19	0.466057	2717.93	0.653834	2165.49	0.442399	10725.8	0.533756	9042.69	0.566031	6926.3	0.522334	1438.46	0.0871423
3619.98	0.642685	3107.21	0.581581	3819.59	0.664158	29703.5	0.75072	4267.79	0.259746	10251.5	0.72312	1249.89	0.0761535
94735.2	1.85065	29465.6	1.59085	77445.2	1.81951	365077	1.7615	4604.2	0.277381	195987	1.83089	3184.27	0.183215
11758.4	1.21198	11552.4	1.20774	13690	1.28109	442111	1.79888	41201.8	1.18065	24072.3	1.14156	2207.98	0.130713
4101.03	0.698273	3368.83	0.61548	5585.93	0.84199	15849.6	0.485592	7026.05	0.394505	8262	0.626762	0	0.0498504
8159.77	1.03256	7443.87	0.99106	13370.5	1.27018	67638.6	1.15554	19764.7	0.817429	27468.7	1.20554	1156.11	0.0706417
3948.39	0.681134	4545.7	0.749876	4482.98	0.737002	26711.1	0.701622	16942.1	0.744126	13353.4	0.849036	3822.5	0.215972
5722.09	0.856134	6545.77	0.926904	6755.54	0.9358	44832.6	0.951229	4625.71	0.278496	17765.2	0.990607	1245.72	0.0759093
8027.95	1.02442	6946.91	0.95654	8591.71	1.05587	21647.7	0.609129	4377.48	0.265536	17792.8	0.991385	887.284	0.0546645
5445.63	0.831977	4206.25	0.713866	6244.59	0.896757	21133.5	0.598992	28785.2	1.00334	10376.2	0.728711	29963.4	0.976695
2496.34	0.4923	1955.21	0.410182	2202.49	0.445624	18566.1	0.546093	8739.2	0.46818	4153.79	0.373276	12986.6	0.585247
14137	1.29803	10048.5	1.14015	12042.1	1.22103	38984.5	0.881859	4403.75	0.266917	56873.7	1.51712	130021	1.61102
6167.96	0.893057	5020.83	0.79702	6284.54	0.899913	51281.2	1.01838	7677.66	0.423348	14278	0.881901	39175.1	1.11027
6889.15	0.947983	5282.34	0.821482	6273.69	0.899057	83891.7	1.25849	16660.8	0.736318	13039	0.837417	58178	1.29903
8566.28	1.05682	7363.57	0.985637	7397.46	0.981101	33819.7	0.812488	35700	1.11053	21724.3	1.09095	90602.4	1.48534
42786.1	1.69681	17810.3	1.40302	18747.2	1.41865	36218.5	0.845748	7430.08	0.412512	37736.8	1.35163	104469	1.53787
16145	1.35728	11018.9	1.18502	12170.3	1.22605	198082	1.60059	6764.01	0.382607	26459.7	1.18755	145230	1.64452
12887.5	1.25531	11080.5	1.18771	8369.83	1.04282	46483.9	0.969284	4119.01	0.251831	21052.1	1.07535	98628.5	1.51711
6703.94	0.934404	6504.49	0.923758	5870.1	0.866272	27159.6	0.709225	4434.12	0.26851	14519.1	0.890166	57873.9	1.29664
8170.58	1.03322	7554.37	0.998427	8119.08	1.02763	24127	0.656009	4040.68	0.247635	17858.7	0.993232	58059.5	1.2981
6822.7	0.943151	5817.74	0.868585	5909.21	0.869534	57711.9	1.0773	18233.4	0.778759	10087.3	0.715681	34816.9	1.05171
4731.58	0.764591	4996.17	0.794661	5132.55	0.801022	39059.7	0.882809	16130.6	0.721339	9140.62	0.671052	38194.6	1.09774
7518.86	0.991669	5546.93	0.84524	6428.61	0.911144	99999	2.22175	35371.5	1.10596	14625.2	0.893763	52161.7	1.24856
12574	1.24377	9219.72	1.09772	12000.2	1.21937	35242.6	0.832444	22218.2	0.87453	20841.2	1.07034	48126	1.21042
5563.53	0.842403	4661.6	0.761714	2807.42	0.535262	33576.1	0.809004	8641.07	0.464143	10900.8	0.751706	14454.7	0.630547
99999	2.01192	24647.2	1.52968	23636.8	1.50941	17587.8	0.524871	8001.92	0.437318	60656	1.54031	99999	2.02336
21716.4	1.47924	10993.5	1.1839	11552.2	1.20119	16567.4	0.502064	7028.4	0.394612	33201.3	1.29431	225170	1.75528
13058.5	1.26147	8747.17	1.07161	9400.73	1.10058	20251.2	0.581254	5375.11	0.316475	29602.6	1.24108	101737	1.52838
7838.26	1.01247	7504.51	0.995116	6150.71	0.88927	18625.4	0.547361	11745.2	0.58233	12544.4	0.818651	52703.5	1.2534
99999	2.12548	99999	2.00132	99999	2.07216	16068.8	0.490661	12003.8	0.59136	995891	1.9643	99999	2.59694
48925.6	1.72971	19626.7	1.44288	30875.3	1.60151	18492.1	0.54451	3747.56	0.231753	47093.4	1.44468	99999	2.07655
27635.9	1.56661	14951.7	1.32728	17294.9	1.38485	28673.8	0.734249	9420.7	0.495641	30850.7	1.26043	100826	1.52513
5318.62	0.820534	4502.5	0.745406	4449.58	0.733526	25829.8	0.686418	27217.6	0.975348	9192.55	0.67358	53003.4	1.25605
99999	2.19638	67473.6	1.79805	77470.5	1.81956	29224.9	0.743118	3939.11	0.242164	299678	1.88607	99999	2.38198
31210.7	1.60648	13975.6	1.29681	19179.7	1.42801	44918.1	0.952179	8450.18	0.456228	43649.7	1.41372	1.29304e+06	1.95259
12749.6	1.25028	7906.98	1.02123	8389.59	1.044	23457	0.643655	7837.22	0.430254	18563.4	1.01258	88729.3	1.47731
8714.48	1.06536	5066.95	0.801407	5890.59	0.867983	15375.2	0.474506	13167.5	0.630614	11555.7	0.779272	56416.6	1.28497
3037.96	0.568739	2612.95	0.51279	2574.1	0.501942	12544.1	0.404819	4505.2	0.272228	5802.67	0.485483	20129	0.781369
115643	1.87598	20500.8	1.46022	31277.9	1.60563	21793.7	0.611979	4531.68	0.273609	49600.6	1.46525	99999	2.07662
