# Supplementary material for: Genetic polymorphisms associated with anti-malarial antibody levels in a low and unstable malaria transmission area in southern Sri Lanka
Source: Malar J. 2012 Aug 20;11:281. doi: 10.1186/1475-2875-11-281 (PMC3459805; doi:10.1186/1475-2875-11-281)
Supplement: Additional file 2 — Tested Single Nucleotide Polymorphisms (SNPs) and their relevant details. (XLS 48 kb) [file 1475-2875-11-281-S2.xls]

## Sheet: Sheet1
Additiona file 2
Tested Single Nucleotide Polymorphisms (SNPs) and their relevant details
	rs number	Gene	Chromosome	Position	ancestral/ reference allele	derived allele	Frequency of derived allele
1	rs1803632	GBP7	1	89582690	G	C	35.68
2	rs2814778	DARC	1	159174683	T	C	0
3	rs2251746	FCER1A	1	159272060	A	G	26.35
4	rs1801274	FCGR2a	1	161479745	A	G	43.9
5	rs10127939	CD16	1	161518333	T	G	43.9
6	rs3024500	IL10	1	206940831	G	A	3.41
7	rs1518110	IL10	1	206944861	G	T	20.82
8	rs1800872	IL10	1	206946407	C	A	49.04
9	rs1800871	IL10	1	206946634	C	T	47.34
10	rs1800896	IL10	1	206946897	T	C	47.32
11	rs1800890	IL10	1	206949365	A	T	19.57
12	rs17047660	CR1	1	207782856	A	G	15.23
13	rs17047661	CR1	1	207782889	A	G	0
14	rs17561	IL1A	2	113537223	C	A	0.26
15	rs1800587	IL1A	2	113542960	G	A	29.86
16	rs1143634	IL1B	2	113590390	G	A	31.32
17	rs708567	IL17RE	3	9960070	C	T	13.2
18	rs187084	TLR9	3	52261031	G	A	31.37
19	rs6780995	IL17RD	3	57138419	G	A	33.47
20	rs4833095	TLR1	4	38799710	C	T	25.42
21	rs5743611	TLR1	4	38800214	C	G	49.4
22	rs5743810	TLR6	4	38830350	G	T	0
23	rs5743809	TLR6	4	38830514	A	G	0.74
24	rs4073	IL8	4	74606024	T	A	0
25	rs1801033	C6	5	41199959	T	G	38.2
26	rs2706384	IRF1	5	131826880	G	T	21.03
27	rs20541	IL13	5	131995964	G	A	20.16
28	rs3091336	IL3	5	131391749	T	C	35.45
29	rs35415145	IL3	5	131396406	G	A	39.44
30	rs40401	IL3	5	131396478	A	G	0
31	rs35482671	IL3	5	131396676	T	C	0.05
32	rs13166954	IL3	5	131396709	G	A	37.44
33	rs31481	IL3	5	131397202	C	T	0
34	rs168681	IL3	5	131402450	C	T	0
35	rs6897932	IL7R	5	35874575	G	A	36.39
36	rs3194051	IL7R	5	35876274	T	C	35.79
37	rs2289276	TSLP	5	110407507	G	A	7.82
38	rs2069614	CSF2	5	131407601	G	A	0
39	rs10072253	CSF2	5	131409768	G	A	0
40	rs2069640	CSF2	5	131411454	G	A	34.22
41	rs25882	CSF2	5	131411460	A	G	36.72
42	rs25887	CSF2	5	131416061	G	T	2.17
43	rs3805685	P4HA2	5	131528153	A	C	33.9
44	rs156029	P4HA2	5	131532634	T	C	18.92
45	rs159903	P4HA2	5	131540053	G	A	7.59
46	rs11955347	P4HA2	5	131567924	T	C	26.19
47	rs3900945	PDLIM4	5	131592870	G	A	26.44
48	rs10463891	PDLIM4	5	131597392	C	T	0
49	rs17851430	PDLIM4	5	131606632	G	C	4
50	rs156112	PDLIM4	5	131610232	G	A	0
51	rs398064	SLC22A4	5	131647902	G	C	0
52	rs11568510	SLC22A4	5	131647954	T	C	0
53	rs11568499	SLC22A4	5	131649300	A	G	0
54	rs455649	SLC22A4	5	131649306	C	A	35.67
55	rs272893	SLC22A4	5	131663062	T	C	2.93
56	rs2304081	SLC22A4	5	131667548	C	T	0
57	rs4646201	SLC22A4	5	131671634	C	T	0
58	rs272867	SLC22A4	5	131681057	C	T	34.87
59	rs11544587	SLC22A5	5	131706005	A	G	0
60	rs10040427	SLC22A5	5	131714106	G	A	0
61	rs4551059	SLC22A5	5	131719999	C	T	0
62	rs11568525	SLC22A5	5	131729935	G	A	38.47
63	rs7704457	LOC441108	5	131744790	A	G	39.17
64	rs6874639	LOC441108	5	131778716	T	C	14.92
65	rs2522051	LOC441108	5	131797578	G	A	37.46
66	rs2706379	LOC441108	5	131805735	G	A	37.36
67	rs2706381	LOC441108	5	131810619	G	A	33.4
68	rs2070729	IRF1	5	131819921	T	G	42.93
69	rs2070724	IRF1	5	131822072	C	T	56.89
70	rs2070722	IRF1	5	131824486	C	A	42.2
71	rs2548999	IRF1	5	131831058	C	A	41.6
72	rs739718	IL5	5	131873073	A	G	2.57
73	rs2069818	IL5	5	131877524	G	T	0
74	rs2069823	IL5	5	131877699	A	G	0
75	rs4526098	RAD50	5	131892979	C	T	1.54
76	rs2706348	RAD50	5	131905810	T	C	20.59
77	rs28903086	RAD50	5	131915022	C	T	0
78	rs28903088	RAD50	5	131915673	C	T	0
79	rs10479007	RAD50	5	131917726	T	C	0
80	rs28903090	RAD50	5	131923673	C	A	0
81	rs1047380	RAD50	5	131930613	T	C	0
82	rs1047382	RAD50	5	131931385	A	G	0
83	rs28903092	RAD50	5	131931472	C	T	0
84	rs28903093	RAD50	5	131940498	A	G	0
85	rs1047386	RAD50	5	131944869	A	G	0
86	rs1047387	RAD50	5	131951770	T	C	0
87	rs17772565	RAD50	5	131952405	G	A	8.4
88	rs3798134	RAD50	5	131965179	C	T	20.15
89	rs35861031	RAD50	5	131976461	C	T	0
90	rs1804669	RAD50	5	131978166	C	A	0
91	rs4621555	RAD50	5	131982808	G	A	0
92	rs1881457	IL13	5	131992409	A	C	19.32
93	rs2069744	IL13	5	131994669	G	A	0.34
94	rs848	IL13	5	131996500	A	C	28.51
95	rs2243206	IL13	5	132001065	G	A	26.62
96	rs2243248	IL4	5	132008644	A	C	0
97	rs2243250	IL4	5	132009154	C	T	10.19
98	rs2243251	IL4	5	132009787	A	G	17.75
99	rs4986964	IL4	5	132009821	A	G	0
100	rs2243270	IL4	5	132014109	A	G	0
101	rs2243283	IL4	5	132016593	G	C	20.02
102	rs3212227	IL12B	5	158742950	A	C	0.74
103	rs919766	IL12B	5	158747564	T	G	39.28
104	rs3181216	IL12B	5	158752978	T	A	6.05
105	rs730691	IL12B	5	158756227	A	G	33.47
106	rs2239704	LTA	6	31540141	C	A	45.4
107	rs11575936	IFNGR1	6	137540425	G	A	37.09
108	rs909253	LTA	6	31540313	A	G	29.23
109	rs1799964	TNF	6	31542308	T	C	33.36
110	rs1800750	TNF	6	31542963	G	A	0.58
111	rs1800629	TNF	6	31543031	G	A	10.06
112	rs361525	TNF	6	31543101	G	A	8.5
113	rs3093662	TNF	6	31544189	A	G	9.44
114	rs2242665	CTL4	6	31839309	C	T	49.14
115	rs1555498	IL20RA	6	137325847	C	T	0.05
116	rs2075820	NOD1	7	30492237	C	T	0
117	rs3211938	CD36	7	80300449	T	G	41.55
118	None assigned	CD36	7	80302110	G	C	0
119	rs17140229	CFTR	7	117230283	T	C	0
120	rs4986790	TLR4	9	120475302	A	G	0
121	rs4986791	TLR4	9	120475602	C	T	15.63
122	rs8176746	ABO	9	136131322	G	T	0
123	rs8176719	ABO	9	136132909	I	D	0
124	rs8176719	ABO	9	136132909	I	D	0
125	rs33950507	HBB	11	5248173	C	T	0
126	rs334	HBB	11	5248232	T	A	0.1
127	rs33930165	HBB	11	5248233	G	A	0.31
128	rs7935564	TRIM5	11	5718517	G	A	48.79
129	rs569108	MS4A2	11	59863104	T	C	6.48
130	rs542998	RTN3	11	63487386	T	C	0
131	rs2227507	IL22	12	68642647	T	C	29.36
132	rs1012356	IL22	12	68644618	A	T	0
133	rs2227491	IL22	12	68646521	T	C	0.15
134	rs2227485	IL22	12	68647713	G	A	0
135	rs2227478	IL22	12	68648622	G	A	0
136	rs3024978	STAT6	12	57490378	C	T	38.64
137	rs12314983	STAT6	12	57492308	C	T	0
138	rs35182390	STAT6	12	57493602	C	T	42.25
139	rs3024952	STAT6	12	57500112	T	G	12.79
140	rs2626577	STAT6	12	57500509	G	C	29.62
141	rs2069727	IFNG	12	68548223	T	C	0
142	rs2234687	IFNG	12	68548756	G	A	35.09
143	rs2069718	IFNG	12	68550162	A	G	44.05
144	rs1861493	IFNG	12	68551196	A	G	34.91
145	rs2069705	IFNG	12	68555011	G	A	37.8
146	rs229587	SPTB	14	65263300	T	C	47.01
147	rs2230739	ADCY9	16	4033436	T	C	27.01
148	rs10775349	ADCY9	16	4079823	C	G	8.45
149	rs1805015	IL4R	16	27374180	T	C	12.43
150	rs5470	HP	16	72088421	G	C	0
151	rs2535611	ADORA2B	17	15861332	C	T	1.59
152	rs2297518	NOS2	17	26096597	G	C	13.94
153	rs1800482	NOS2	17	26128509	C	G	0.1
154	rs2779249	NOS2A	17	26128581	C	A	22.95
155	rs9282799	NOS2	17	26128728	G	A	0
156	rs8078340	NOS2	17	26129212	G	A	9.13
157	rs373533	EMR1	19	6919624	C	A	28.87
158	rs461645	EMR1	19	6919753	A	G	30.44
159	rs35825847	FCER2	19	7754284	G	A	0
160	rs1799969	ICAM1	19	10394792	G	A	2.14
161	rs5498	ICAM1	19	10395683	A	G	49.24
162	rs8386	GNAS	20	57485812	C	T	0.26
163	rs1128127	DERL3	22	24179132	G	A	35.48
164	rs3177244	DERL3	22	22509132			1.28
165	rs3092945	CD40LG	X	135729609	T	C	43.32
166	rs1126535	CD40LG	X	135730555	T	C	0
167	rs1050829	G6PD	X	154110298	T	C	0.98
168	rs1050828	G6PD	X	154111023	C	T	0.06
